# Supplementary material for: (2,2′-Bi­pyridine-κ2 N,N′)tetra­kis­(dimethyl sulfoxide-κO)copper(II) bis­(perchlorate)
Source: Acta Crystallogr Sect E Struct Rep Online. 2013 Jul 10;69(Pt 8):m448–9. doi: 10.1107/S1600536813018485 (PMC3793687; doi:10.1107/S1600536813018485)
Supplement: Supplementary file 1 [file e-69-0m448-sup1.cif]

##############################################################################
#                                                                            #
# This CIF contains the data in a paper accepted for publication in          #
# Acta Crystallographica Section E. It conforms to the requirements of       #
# Notes for Authors for Acta Crystallographica Section E, and has been       #
# peer reviewed under the auspices of the IUCr Commission on Journals.       #
#                                                                            #
# Full details of the Crystallographic Information File format               #
# are given in the paper "The Crystallographic Information File (CIF):       #
# a New Standard Archive File for Crystallography" by S. R. Hall, F. H.      #
# Allen and I. D. Brown [Acta Cryst. (1991), A47, 655-685].                  #
#                                                                            #
# The current version of the core CIF dictionary is obtainable from          #
# ftp://ftp.iucr.org/pub/cif_core.dic.                                       #
#                                                                            #
# Software is freely available for graphical display of the structure(s)     #
# in this CIF. For information consult the CIF software page                 #
# http://www.iucr.org/resources/cif/software.                                #
#                                                                            #
# This file may be used for bona fide research purposes within the           #
# scientific community so long as proper attribution is given to the journal # 
# article from which it was obtained.                                        #
#                                                                            #
##############################################################################
data_I
_audit_creation_method     <i>SHELXL97</i>
_chemical_name_systematic
;
(2,2'-Bipyridine-\k^2^<i>N</i>,<i>N</i>')tetrakis(dimethyl
sulfoxide-\k<i>O</i>)copper(II) bis(perchlorate)
;
_chemical_name_common     ?
_chemical_formula_moiety     'C18 H32 Cu N2 O4 S4 2+, 2(Cl O4 -)'
_chemical_formula_sum     'C18 H32 Cl2 Cu N2 O12 S4'
_chemical_formula_iupac     '[Cu (C2 H6 O S)4 (C10 H8 N2)] (Cl O4)2'
_chemical_formula_weight     731.14
_chemical_melting_point     ?
_symmetry_cell_setting     monoclinic
_symmetry_space_group_name_H-M     'P 21/n'
_symmetry_space_group_name_Hall     '-P 2yn'
loop_
    _symmetry_equiv_pos_as_xyz
    'x, y, z'
    '-x+1/2, y+1/2, -z+1/2'
    '-x, -y, -z'
    'x-1/2, -y-1/2, z-1/2'
_cell_length_a     10.8050(5)
_cell_length_b     11.6470(5)
_cell_length_c     24.5210(8)
_cell_angle_alpha     90.00
_cell_angle_beta     94.984(5)
_cell_angle_gamma     90.00
_cell_volume     3074.2(2)
_cell_formula_units_Z     4
_cell_measurement_reflns_used     2567
_cell_measurement_theta_min     2.98
_cell_measurement_theta_max     25.48
_cell_measurement_temperature     120(2)
_exptl_crystal_description     block
_exptl_crystal_colour     blue
_exptl_crystal_size_max     0.33
_exptl_crystal_size_mid     0.23
_exptl_crystal_size_min     0.12
_exptl_crystal_density_diffrn     1.580
_exptl_crystal_density_meas     ?
_exptl_crystal_density_method     'not measured'
_exptl_crystal_F_000     1508
_exptl_absorpt_coefficient_mu     1.213
_exptl_absorpt_correction_type     multi-scan
_exptl_absorpt_process_details     '(MULABS; Blessing, 1995)'
_exptl_absorpt_correction_T_min     0.7467
_exptl_absorpt_correction_T_max     0.8621
_exptl_special_details
;
The C---H atoms were positioned geometrically and refined as riding atoms, with
C---H = 0.95(CH), 0.98(CH~3~) and U~iso~ = 1.2 or 1.5 U~eq~(parent atom) for
CH and CH~3~, respectively. One of the perchlorate anions were found to be
disordered over two positions with occupancy factors 0.716/0.284. All atoms
were refined with anisotropic displacement parameters except the oxygen atoms
of the disordered perchlorate which were refined isotropically. Cl---O bond
distances and O...O separations of both (minor and major) fractions of the
disordered perchlorate anion as well as the ordered perchlorate (as a model)
were restrained to have identical values. For each corresponding pair of the
oxygen atoms of the disordered perchlorate anion, the isotropic displacement
parameters were restrained to have identical values.
;
_diffrn_ambient_temperature     120(2)
_diffrn_radiation_type     MoK\a
_diffrn_radiation_wavelength     0.71073
_diffrn_radiation_source     'fine-focus sealed tube'
_diffrn_radiation_monochromator     'horizontally mounted graphite crystal'
_diffrn_measurement_device_type     'Nonius KappaCCD'
_diffrn_measurement_device     '95mm CCD camera on \k-goniostat'
_diffrn_measurement_method     '\f scans and \w scans with \k offset'
_diffrn_detector_area_resol_mean     9
_diffrn_reflns_number     40246
_diffrn_reflns_av_R_equivalents     0.0744
_diffrn_reflns_av_sigmaI/netI     0.1645
_diffrn_reflns_theta_min     2.98
_diffrn_reflns_theta_max     36.65
_diffrn_reflns_theta_full     25.00
_diffrn_measured_fraction_theta_max     0.861
_diffrn_measured_fraction_theta_full     0.998
_diffrn_reflns_limit_h_min     -13
_diffrn_reflns_limit_h_max     17
_diffrn_reflns_limit_k_min     -15
_diffrn_reflns_limit_k_max     19
_diffrn_reflns_limit_l_min     -40
_diffrn_reflns_limit_l_max     31
_diffrn_standards_number     ?
_diffrn_standards_interval_count     ?
_diffrn_standards_interval_time     ?
_diffrn_standards_decay_%     ?
_refine_special_details
;
 Refinement of F^2^ against ALL reflections.  The weighted R-factor wR and
 goodness of fit S are based on F^2^, conventional R-factors R are based
 on F, with F set to zero for negative F^2^. The threshold expression of
 F^2^ > 2sigma(F^2^) is used only for calculating R-factors(gt) etc. and is
 not relevant to the choice of reflections for refinement.  R-factors based
 on F^2^ are statistically about twice as large as those based on F, and R-
 factors based on ALL data will be even larger.
;
_reflns_number_total     13140
_reflns_number_gt     6565
_reflns_threshold_expression     I>2sigma(I)
_refine_ls_structure_factor_coef     Fsqd
_refine_ls_matrix_type     full
_refine_ls_R_factor_all     0.1828
_refine_ls_R_factor_gt     0.0745
_refine_ls_wR_factor_gt     0.1388
_refine_ls_wR_factor_ref     0.1596
_refine_ls_goodness_of_fit_ref     1.069
_refine_ls_restrained_S_all     1.070
_refine_ls_number_reflns     13140
_refine_ls_number_parameters     362
_refine_ls_number_restraints     10
_refine_ls_hydrogen_treatment     constr
_refine_ls_weighting_scheme     calc
_refine_ls_weighting_details
         'calc w=1/[\s^2^(Fo^2^)+(0.0589P)^2^+0.0000P] where P=(Fo^2^+2Fc^2^)/3'
_atom_sites_solution_hydrogens     geom
_atom_sites_solution_primary     direct
_atom_sites_solution_secondary     difmap
_refine_ls_shift/su_max     0.000
_refine_ls_shift/su_mean     0.000
_refine_diff_density_max     1.213
_refine_diff_density_min     -0.842
_refine_ls_extinction_method     none
_refine_ls_extinction_coef     ?
loop_
    _atom_type_symbol
    _atom_type_description
    _atom_type_scat_dispersion_real
    _atom_type_scat_dispersion_imag
    _atom_type_scat_source
    'C' 'C' 0.0033 0.0016
                         'International Tables Vol C Tables 4.2.6.8 and 6.1.1.4'
    'H' 'H' 0.0000 0.0000
                         'International Tables Vol C Tables 4.2.6.8 and 6.1.1.4'
    'N' 'N' 0.0061 0.0033
                         'International Tables Vol C Tables 4.2.6.8 and 6.1.1.4'
    'O' 'O' 0.0106 0.0060
                         'International Tables Vol C Tables 4.2.6.8 and 6.1.1.4'
    'S' 'S' 0.1246 0.1234
                         'International Tables Vol C Tables 4.2.6.8 and 6.1.1.4'
    'Cl' 'Cl' 0.1484 0.1585
                         'International Tables Vol C Tables 4.2.6.8 and 6.1.1.4'
    'Cu' 'Cu' 0.3201 1.2651
                         'International Tables Vol C Tables 4.2.6.8 and 6.1.1.4'
_computing_data_collection     'COLLECT (Nonius, 2000)'
_computing_cell_refinement     'DENZO/SCALEPACK (Otwinowski & Minor, 1997)'
_computing_data_reduction     'DENZO/SCALEPACK (Otwinowski & Minor, 1997)'
_computing_structure_solution     'SIR2004 (Burla <i>et al.</i>, 2005)'
_computing_structure_refinement     'SHELXL97 (Sheldrick, 2008)'
_computing_molecular_graphics     'DIAMOND (Brandenburg, 2009)'
_computing_publication_material     'SHELXL97 (Sheldrick, 2008)'
loop_
    _atom_site_type_symbol
    _atom_site_label
    _atom_site_fract_x
    _atom_site_fract_y
    _atom_site_fract_z
    _atom_site_U_iso_or_equiv
    _atom_site_adp_type
    _atom_site_calc_flag
    _atom_site_refinement_flags
    _atom_site_occupancy
    _atom_site_symmetry_multiplicity
    _atom_site_disorder_assembly
    _atom_site_disorder_group
    Cu Cu1 0.01095(4) 0.25254(3) 0.093944(15) 0.01663(10) Uani d . 1 1 . .
    S S1 -0.22872(8) 0.37353(8) 0.15620(4) 0.0260(2) Uani d . 1 1 . .
    S S2 -0.10117(8) 0.03071(7) 0.13267(3) 0.02201(19) Uani d . 1 1 . .
    S S3 0.02546(8) 0.21930(7) 0.22086(3) 0.02254(19) Uani d . 1 1 . .
    S S4 0.24417(8) 0.03374(7) 0.06730(3) 0.02011(18) Uani d . 1 1 . .
    O O1 -0.1237(2) 0.4013(2) 0.12111(10) 0.0256(5) Uani d . 1 1 . .
    O O2 -0.1282(2) 0.14612(18) 0.10375(9) 0.0185(5) Uani d . 1 1 . .
    O O3 0.0926(2) 0.22831(19) 0.16856(9) 0.0224(5) Uani d . 1 1 . .
    O O4 0.1196(2) 0.0936(2) 0.06162(9) 0.0225(5) Uani d . 1 1 . .
    Cl Cl1 0.46540(9) 0.22816(8) -0.07645(4) 0.0300(2) Uani d . 1 1 . .
    O O5 0.5215(3) 0.2784(3) -0.12148(12) 0.0607(10) Uani d . 1 1 . .
    O O6 0.3432(3) 0.2715(2) -0.07428(13) 0.0490(8) Uani d . 1 1 . .
    O O7 0.4600(3) 0.1059(3) -0.08316(15) 0.0599(10) Uani d . 1 1 . .
    O O8 0.5387(3) 0.2541(3) -0.02657(11) 0.0535(9) Uani d . 1 1 . .
    Cl Cl2_1 0.4834(4) 0.2572(3) 0.25477(14) 0.0236(7) Uani d PD 0.716(3) 1 A 1
    O O9_1 0.4557(4) 0.1434(3) 0.26534(16) 0.0426(10) Uiso d PD 0.716(3) 1 A 1
    O O10_1 0.4453(6) 0.3286(5) 0.2980(2) 0.0806(16) Uiso d PD 0.716(3) 1 A 1
    O O11_1 0.6132(5) 0.2703(5) 0.2537(2) 0.0843(17) Uiso d PD 0.716(3) 1 A 1
    O O12_1 0.4289(5) 0.2943(4) 0.20296(19) 0.0643(13) Uiso d PD 0.716(3) 1 A 1
    Cl Cl2_2 0.4738(9) 0.2835(7) 0.2563(4) 0.0217(17) Uani d PD 0.284(3) 1 A 2
    O O9_2 0.3653(8) 0.3114(8) 0.2807(4) 0.0426(10) Uiso d PD 0.284(3) 1 A 2
    O O10_2 0.5733(10) 0.2666(10) 0.2973(5) 0.0806(16) Uiso d PD 0.284(3) 1 A 2
    O O11_2 0.5087(11) 0.3809(9) 0.2254(5) 0.0843(17) Uiso d PD 0.284(3) 1 A 2
    O O12_2 0.4559(10) 0.1942(8) 0.2174(4) 0.0643(13) Uiso d PD 0.284(3) 1 A 2
    N N1 -0.0439(2) 0.2824(2) 0.01530(11) 0.0165(6) Uani d . 1 1 . .
    N N2 0.1453(2) 0.3611(2) 0.07722(10) 0.0169(6) Uani d . 1 1 . .
    C C1 -0.1461(3) 0.2403(3) -0.01254(13) 0.0199(7) Uani d . 1 1 . .
    H H1 -0.2011 0.1935 0.0060 0.024 Uiso calc R 1 1 . .
    C C2 -0.1736(3) 0.2635(3) -0.06822(14) 0.0235(7) Uani d . 1 1 . .
    H H2 -0.2471 0.2338 -0.0872 0.028 Uiso calc R 1 1 . .
    C C3 -0.0930(3) 0.3302(3) -0.09514(13) 0.0229(7) Uani d . 1 1 . .
    H H3 -0.1093 0.3455 -0.1331 0.028 Uiso calc R 1 1 . .
    C C4 0.0120(3) 0.3746(3) -0.06631(13) 0.0227(8) Uani d . 1 1 . .
    H H4 0.0682 0.4214 -0.0841 0.027 Uiso calc R 1 1 . .
    C C5 0.2357(3) 0.4606(3) 0.00510(14) 0.0251(8) Uani d . 1 1 . .
    H H5 0.2326 0.4815 -0.0324 0.030 Uiso calc R 1 1 . .
    C C6 0.3321(4) 0.4966(3) 0.04112(15) 0.0292(9) Uani d . 1 1 . .
    H H6 0.3967 0.5425 0.0287 0.035 Uiso calc R 1 1 . .
    C C7 0.3345(3) 0.4653(3) 0.09585(15) 0.0243(8) Uani d . 1 1 . .
    H H7 0.4001 0.4900 0.1215 0.029 Uiso calc R 1 1 . .
    C C8 0.2394(3) 0.3976(3) 0.11236(14) 0.0206(7) Uani d . 1 1 . .
    H H8 0.2406 0.3762 0.1498 0.025 Uiso calc R 1 1 . .
    C C9 0.0340(3) 0.3495(3) -0.01083(13) 0.0182(7) Uani d . 1 1 . .
    C C10 0.1433(3) 0.3933(3) 0.02420(13) 0.0183(7) Uani d . 1 1 . .
    C C12 -0.3584(3) 0.3309(4) 0.11044(16) 0.0356(9) Uani d . 1 1 . .
    H H12A -0.3773 0.3915 0.0832 0.053 Uiso calc R 1 1 . .
    H H12B -0.4307 0.3181 0.1312 0.053 Uiso calc R 1 1 . .
    H H12C -0.3382 0.2597 0.0918 0.053 Uiso calc R 1 1 . .
    C C13 -0.2864(4) 0.5103(4) 0.17568(17) 0.0423(11) Uani d . 1 1 . .
    H H13A -0.2233 0.5490 0.2003 0.063 Uiso calc R 1 1 . .
    H H13B -0.3620 0.4994 0.1945 0.063 Uiso calc R 1 1 . .
    H H13C -0.3055 0.5575 0.1429 0.063 Uiso calc R 1 1 . .
    C C14 -0.1260(4) -0.0737(3) 0.08036(15) 0.0320(9) Uani d . 1 1 . .
    H H14A -0.2080 -0.0621 0.0608 0.048 Uiso calc R 1 1 . .
    H H14B -0.1217 -0.1506 0.0967 0.048 Uiso calc R 1 1 . .
    H H14C -0.0619 -0.0661 0.0547 0.048 Uiso calc R 1 1 . .
    C C15 -0.2366(4) 0.0083(4) 0.16771(16) 0.0364(10) Uani d . 1 1 . .
    H H15A -0.2396 0.0655 0.1969 0.055 Uiso calc R 1 1 . .
    H H15B -0.2342 -0.0689 0.1837 0.055 Uiso calc R 1 1 . .
    H H15C -0.3106 0.0159 0.1419 0.055 Uiso calc R 1 1 . .
    C C16 0.0575(4) 0.3504(3) 0.25593(16) 0.0404(10) Uani d . 1 1 . .
    H H16A 0.1473 0.3645 0.2591 0.061 Uiso calc R 1 1 . .
    H H16B 0.0282 0.3458 0.2926 0.061 Uiso calc R 1 1 . .
    H H16C 0.0148 0.4133 0.2355 0.061 Uiso calc R 1 1 . .
    C C17 0.1207(4) 0.1252(3) 0.26321(15) 0.0332(9) Uani d . 1 1 . .
    H H17A 0.1133 0.0471 0.2485 0.050 Uiso calc R 1 1 . .
    H H17B 0.0939 0.1263 0.3004 0.050 Uiso calc R 1 1 . .
    H H17C 0.2074 0.1504 0.2642 0.050 Uiso calc R 1 1 . .
    C C18 0.2790(4) 0.0049(4) 0.13850(14) 0.0354(10) Uani d . 1 1 . .
    H H18A 0.2735 0.0762 0.1593 0.053 Uiso calc R 1 1 . .
    H H18B 0.3632 -0.0265 0.1446 0.053 Uiso calc R 1 1 . .
    H H18C 0.2192 -0.0509 0.1506 0.053 Uiso calc R 1 1 . .
    C C19 0.3605(3) 0.1404(3) 0.06048(17) 0.0324(9) Uani d . 1 1 . .
    H H19A 0.3422 0.1819 0.0260 0.049 Uiso calc R 1 1 . .
    H H19B 0.4420 0.1034 0.0606 0.049 Uiso calc R 1 1 . .
    H H19C 0.3612 0.1944 0.0911 0.049 Uiso calc R 1 1 . .
loop_
    _atom_site_aniso_label
    _atom_site_aniso_U_11
    _atom_site_aniso_U_22
    _atom_site_aniso_U_33
    _atom_site_aniso_U_12
    _atom_site_aniso_U_13
    _atom_site_aniso_U_23
    Cu1 0.0172(2) 0.01757(19) 0.01494(18) -0.00310(17) 0.00027(14) 0.00218(16)
    S1 0.0200(4) 0.0336(5) 0.0251(4) 0.0051(4) 0.0070(4) 0.0087(4)
    S2 0.0234(5) 0.0188(4) 0.0229(4) -0.0060(3) -0.0037(3) 0.0044(3)
    S3 0.0262(5) 0.0238(4) 0.0173(4) -0.0015(4) 0.0005(3) -0.0019(3)
    S4 0.0205(4) 0.0190(4) 0.0211(4) 0.0024(3) 0.0030(3) 0.0007(3)
    O1 0.0245(13) 0.0220(13) 0.0321(14) -0.0021(10) 0.0139(11) -0.0001(10)
    O2 0.0199(12) 0.0161(11) 0.0193(11) -0.0009(9) 0.0007(9) 0.0031(9)
    O3 0.0237(13) 0.0249(13) 0.0177(11) -0.0068(10) -0.0023(10) 0.0041(9)
    O4 0.0174(12) 0.0230(12) 0.0267(13) 0.0047(10) -0.0001(10) -0.0016(10)
    Cl1 0.0255(5) 0.0340(5) 0.0313(5) -0.0103(4) 0.0071(4) -0.0072(4)
    O5 0.0444(19) 0.113(3) 0.0248(15) -0.0251(19) 0.0071(14) 0.0041(17)
    O6 0.0458(19) 0.0425(18) 0.061(2) 0.0143(15) 0.0204(16) 0.0078(15)
    O7 0.048(2) 0.0341(17) 0.093(3) 0.0076(15) -0.0144(18) -0.0270(17)
    O8 0.065(2) 0.067(2) 0.0276(15) -0.0458(18) 0.0013(14) -0.0026(15)
    Cl2_1 0.0311(11) 0.0185(16) 0.0215(9) -0.0024(11) 0.0034(7) 0.0011(9)
    Cl2_2 0.034(3) 0.012(3) 0.020(2) 0.001(2) 0.0045(18) -0.0071(19)
    N1 0.0179(14) 0.0133(13) 0.0187(13) 0.0033(10) 0.0034(11) 0.0018(10)
    N2 0.0151(14) 0.0166(13) 0.0190(13) 0.0013(11) 0.0016(11) -0.0001(11)
    C1 0.0211(17) 0.0176(16) 0.0206(16) 0.0023(14) -0.0009(13) -0.0018(13)
    C2 0.0243(18) 0.0236(18) 0.0217(16) 0.0047(15) -0.0028(14) -0.0014(14)
    C3 0.032(2) 0.0213(17) 0.0151(16) 0.0091(15) 0.0024(14) -0.0009(13)
    C4 0.034(2) 0.0160(16) 0.0196(17) 0.0054(14) 0.0092(15) 0.0030(13)
    C5 0.031(2) 0.0203(18) 0.0255(18) -0.0012(15) 0.0129(16) 0.0001(14)
    C6 0.030(2) 0.0202(18) 0.040(2) -0.0052(15) 0.0146(18) -0.0044(16)
    C7 0.0159(17) 0.0197(17) 0.037(2) -0.0009(14) 0.0004(15) -0.0044(15)
    C8 0.0163(17) 0.0185(16) 0.0262(17) 0.0007(13) -0.0024(14) -0.0016(14)
    C9 0.0206(17) 0.0161(15) 0.0188(16) 0.0069(13) 0.0071(13) 0.0006(13)
    C10 0.0228(18) 0.0118(15) 0.0212(16) 0.0025(13) 0.0056(13) 0.0009(12)
    C12 0.020(2) 0.049(3) 0.038(2) 0.0017(18) 0.0040(17) -0.0008(19)
    C13 0.036(2) 0.053(3) 0.039(2) 0.017(2) 0.0120(19) -0.005(2)
    C14 0.036(2) 0.0224(19) 0.037(2) -0.0001(17) -0.0006(18) -0.0047(16)
    C15 0.041(2) 0.042(2) 0.027(2) -0.0163(19) 0.0094(18) 0.0057(17)
    C16 0.054(3) 0.034(2) 0.032(2) -0.004(2) -0.004(2) -0.0119(18)
    C17 0.033(2) 0.044(2) 0.0229(18) 0.0091(19) 0.0058(16) 0.0110(17)
    C18 0.032(2) 0.049(3) 0.0256(19) 0.0172(19) 0.0033(17) 0.0146(17)
    C19 0.024(2) 0.0237(19) 0.050(2) 0.0020(16) 0.0091(18) 0.0023(17)
_geom_special_details
;
 All esds (except the esd in the dihedral angle between two l.s. planes)
 are estimated using the full covariance matrix.  The cell esds are taken
 into account individually in the estimation of esds in distances, angles
 and torsion angles; correlations between esds in cell parameters are only
 used when they are defined by crystal symmetry.  An approximate (isotropic)
 treatment of cell esds is used for estimating esds involving l.s. planes.
;
loop_
    _geom_bond_atom_site_label_1
    _geom_bond_atom_site_label_2
    _geom_bond_site_symmetry_2
    _geom_bond_distance
    _geom_bond_publ_flag
    Cu1 O2 . 1.979(2) ?
    Cu1 O3 . 1.981(2) ?
    Cu1 N2 . 1.994(3) ?
    Cu1 N1 . 1.998(3) ?
    Cu1 O4 . 2.365(2) ?
    Cu1 O1 . 2.394(2) ?
    S1 O1 . 1.517(2) ?
    S1 C12 . 1.788(4) ?
    S1 C13 . 1.791(4) ?
    S2 O2 . 1.536(2) ?
    S2 C14 . 1.771(4) ?
    S2 C15 . 1.779(4) ?
    S3 O3 . 1.531(2) ?
    S3 C16 . 1.772(4) ?
    S3 C17 . 1.775(4) ?
    S4 O4 . 1.512(2) ?
    S4 C19 . 1.785(4) ?
    S4 C18 . 1.786(4) ?
    Cl1 O6 . 1.419(3) ?
    Cl1 O5 . 1.430(3) ?
    Cl1 O8 . 1.431(3) ?
    Cl1 O7 . 1.435(3) ?
    Cl2_1 O9_1 . 1.388(5) ?
    Cl2_1 O11_1 . 1.413(7) ?
    Cl2_1 O12_1 . 1.421(6) ?
    Cl2_1 O10_1 . 1.436(6) ?
    Cl2_2 O9_2 . 1.399(9) ?
    Cl2_2 O12_2 . 1.413(8) ?
    Cl2_2 O10_2 . 1.421(10) ?
    Cl2_2 O11_2 . 1.432(9) ?
    N1 C1 . 1.340(4) ?
    N1 C9 . 1.351(4) ?
    N2 C8 . 1.343(4) ?
    N2 C10 . 1.352(4) ?
    C1 C2 . 1.398(5) ?
    C1 H1 . 0.9500 ?
    C2 C3 . 1.377(5) ?
    C2 H2 . 0.9500 ?
    C3 C4 . 1.384(5) ?
    C3 H3 . 0.9500 ?
    C4 C9 . 1.392(4) ?
    C4 H4 . 0.9500 ?
    C5 C6 . 1.371(5) ?
    C5 C10 . 1.383(4) ?
    C5 H5 . 0.9500 ?
    C6 C7 . 1.389(5) ?
    C6 H6 . 0.9500 ?
    C7 C8 . 1.384(5) ?
    C7 H7 . 0.9500 ?
    C8 H8 . 0.9500 ?
    C9 C10 . 1.488(5) ?
    C12 H12A . 0.9800 ?
    C12 H12B . 0.9800 ?
    C12 H12C . 0.9800 ?
    C13 H13A . 0.9800 ?
    C13 H13B . 0.9800 ?
    C13 H13C . 0.9800 ?
    C14 H14A . 0.9800 ?
    C14 H14B . 0.9800 ?
    C14 H14C . 0.9800 ?
    C15 H15A . 0.9800 ?
    C15 H15B . 0.9800 ?
    C15 H15C . 0.9800 ?
    C16 H16A . 0.9800 ?
    C16 H16B . 0.9800 ?
    C16 H16C . 0.9800 ?
    C17 H17A . 0.9800 ?
    C17 H17B . 0.9800 ?
    C17 H17C . 0.9800 ?
    C18 H18A . 0.9800 ?
    C18 H18B . 0.9800 ?
    C18 H18C . 0.9800 ?
    C19 H19A . 0.9800 ?
    C19 H19B . 0.9800 ?
    C19 H19C . 0.9800 ?
loop_
    _geom_angle_atom_site_label_1
    _geom_angle_atom_site_label_2
    _geom_angle_atom_site_label_3
    _geom_angle_site_symmetry_1
    _geom_angle_site_symmetry_3
    _geom_angle
    _geom_angle_publ_flag
    O2 Cu1 O3 . . 94.62(9) ?
    O2 Cu1 N2 . . 174.98(10) ?
    O3 Cu1 N2 . . 90.37(10) ?
    O2 Cu1 N1 . . 93.53(10) ?
    O3 Cu1 N1 . . 170.76(10) ?
    N2 Cu1 N1 . . 81.45(11) ?
    O2 Cu1 O4 . . 87.42(8) ?
    O3 Cu1 O4 . . 90.21(9) ?
    N2 Cu1 O4 . . 92.05(9) ?
    N1 Cu1 O4 . . 85.81(9) ?
    O2 Cu1 O1 . . 86.15(8) ?
    O3 Cu1 O1 . . 94.52(9) ?
    N2 Cu1 O1 . . 93.98(9) ?
    N1 Cu1 O1 . . 90.35(9) ?
    O4 Cu1 O1 . . 172.30(8) ?
    O1 S1 C12 . . 106.68(17) ?
    O1 S1 C13 . . 104.87(17) ?
    C12 S1 C13 . . 98.2(2) ?
    O2 S2 C14 . . 104.83(16) ?
    O2 S2 C15 . . 102.73(17) ?
    C14 S2 C15 . . 99.78(19) ?
    O3 S3 C16 . . 105.11(17) ?
    O3 S3 C17 . . 103.87(15) ?
    C16 S3 C17 . . 99.7(2) ?
    O4 S4 C19 . . 107.37(15) ?
    O4 S4 C18 . . 106.68(16) ?
    C19 S4 C18 . . 97.6(2) ?
    S1 O1 Cu1 . . 120.43(13) ?
    S2 O2 Cu1 . . 119.24(13) ?
    S3 O3 Cu1 . . 125.31(14) ?
    S4 O4 Cu1 . . 142.59(14) ?
    O6 Cl1 O5 . . 110.0(2) ?
    O6 Cl1 O8 . . 109.9(2) ?
    O5 Cl1 O8 . . 109.46(18) ?
    O6 Cl1 O7 . . 109.21(19) ?
    O5 Cl1 O7 . . 109.5(2) ?
    O8 Cl1 O7 . . 108.8(2) ?
    O9_1 Cl2_1 O11_1 . . 109.7(4) ?
    O9_1 Cl2_1 O12_1 . . 112.2(3) ?
    O11_1 Cl2_1 O12_1 . . 106.6(4) ?
    O9_1 Cl2_1 O10_1 . . 109.6(3) ?
    O11_1 Cl2_1 O10_1 . . 107.4(4) ?
    O12_1 Cl2_1 O10_1 . . 111.2(4) ?
    O9_2 Cl2_2 O12_2 . . 112.9(7) ?
    O9_2 Cl2_2 O10_2 . . 109.9(7) ?
    O12_2 Cl2_2 O10_2 . . 115.2(8) ?
    O9_2 Cl2_2 O11_2 . . 108.1(7) ?
    O12_2 Cl2_2 O11_2 . . 104.7(7) ?
    O10_2 Cl2_2 O11_2 . . 105.4(7) ?
    C1 N1 C9 . . 119.4(3) ?
    C1 N1 Cu1 . . 126.2(2) ?
    C9 N1 Cu1 . . 114.4(2) ?
    C8 N2 C10 . . 118.5(3) ?
    C8 N2 Cu1 . . 126.3(2) ?
    C10 N2 Cu1 . . 115.0(2) ?
    N1 C1 C2 . . 121.5(3) ?
    N1 C1 H1 . . 119.2 ?
    C2 C1 H1 . . 119.2 ?
    C3 C2 C1 . . 119.2(3) ?
    C3 C2 H2 . . 120.4 ?
    C1 C2 H2 . . 120.4 ?
    C2 C3 C4 . . 119.4(3) ?
    C2 C3 H3 . . 120.3 ?
    C4 C3 H3 . . 120.3 ?
    C3 C4 C9 . . 118.9(3) ?
    C3 C4 H4 . . 120.5 ?
    C9 C4 H4 . . 120.5 ?
    C6 C5 C10 . . 119.1(3) ?
    C6 C5 H5 . . 120.5 ?
    C10 C5 H5 . . 120.5 ?
    C5 C6 C7 . . 119.5(3) ?
    C5 C6 H6 . . 120.3 ?
    C7 C6 H6 . . 120.3 ?
    C8 C7 C6 . . 118.7(3) ?
    C8 C7 H7 . . 120.6 ?
    C6 C7 H7 . . 120.6 ?
    N2 C8 C7 . . 122.2(3) ?
    N2 C8 H8 . . 118.9 ?
    C7 C8 H8 . . 118.9 ?
    N1 C9 C4 . . 121.6(3) ?
    N1 C9 C10 . . 114.9(3) ?
    C4 C9 C10 . . 123.5(3) ?
    N2 C10 C5 . . 122.1(3) ?
    N2 C10 C9 . . 113.9(3) ?
    C5 C10 C9 . . 124.0(3) ?
    S1 C12 H12A . . 109.5 ?
    S1 C12 H12B . . 109.5 ?
    H12A C12 H12B . . 109.5 ?
    S1 C12 H12C . . 109.5 ?
    H12A C12 H12C . . 109.5 ?
    H12B C12 H12C . . 109.5 ?
    S1 C13 H13A . . 109.5 ?
    S1 C13 H13B . . 109.5 ?
    H13A C13 H13B . . 109.5 ?
    S1 C13 H13C . . 109.5 ?
    H13A C13 H13C . . 109.5 ?
    H13B C13 H13C . . 109.5 ?
    S2 C14 H14A . . 109.5 ?
    S2 C14 H14B . . 109.5 ?
    H14A C14 H14B . . 109.5 ?
    S2 C14 H14C . . 109.5 ?
    H14A C14 H14C . . 109.5 ?
    H14B C14 H14C . . 109.5 ?
    S2 C15 H15A . . 109.5 ?
    S2 C15 H15B . . 109.5 ?
    H15A C15 H15B . . 109.5 ?
    S2 C15 H15C . . 109.5 ?
    H15A C15 H15C . . 109.5 ?
    H15B C15 H15C . . 109.5 ?
    S3 C16 H16A . . 109.5 ?
    S3 C16 H16B . . 109.5 ?
    H16A C16 H16B . . 109.5 ?
    S3 C16 H16C . . 109.5 ?
    H16A C16 H16C . . 109.5 ?
    H16B C16 H16C . . 109.5 ?
    S3 C17 H17A . . 109.5 ?
    S3 C17 H17B . . 109.5 ?
    H17A C17 H17B . . 109.5 ?
    S3 C17 H17C . . 109.5 ?
    H17A C17 H17C . . 109.5 ?
    H17B C17 H17C . . 109.5 ?
    S4 C18 H18A . . 109.5 ?
    S4 C18 H18B . . 109.5 ?
    H18A C18 H18B . . 109.5 ?
    S4 C18 H18C . . 109.5 ?
    H18A C18 H18C . . 109.5 ?
    H18B C18 H18C . . 109.5 ?
    S4 C19 H19A . . 109.5 ?
    S4 C19 H19B . . 109.5 ?
    H19A C19 H19B . . 109.5 ?
    S4 C19 H19C . . 109.5 ?
    H19A C19 H19C . . 109.5 ?
    H19B C19 H19C . . 109.5 ?
loop_
    _geom_torsion_atom_site_label_1
    _geom_torsion_atom_site_label_2
    _geom_torsion_atom_site_label_3
    _geom_torsion_atom_site_label_4
    _geom_torsion_site_symmetry_1
    _geom_torsion_site_symmetry_2
    _geom_torsion_site_symmetry_3
    _geom_torsion_site_symmetry_4
    _geom_torsion
    _geom_torsion_publ_flag
    C12 S1 O1 Cu1 . . . . -85.9(2) ?
    C13 S1 O1 Cu1 . . . . 170.58(18) ?
    O2 Cu1 O1 S1 . . . . 24.70(16) ?
    O3 Cu1 O1 S1 . . . . -69.64(17) ?
    N2 Cu1 O1 S1 . . . . -160.33(17) ?
    N1 Cu1 O1 S1 . . . . 118.21(17) ?
    O4 Cu1 O1 S1 . . . . 58.2(7) ?
    C14 S2 O2 Cu1 . . . . -109.80(17) ?
    C15 S2 O2 Cu1 . . . . 146.32(17) ?
    O3 Cu1 O2 S2 . . . . -42.44(15) ?
    N2 Cu1 O2 S2 . . . . 131.6(11) ?
    N1 Cu1 O2 S2 . . . . 133.21(15) ?
    O4 Cu1 O2 S2 . . . . 47.57(14) ?
    O1 Cu1 O2 S2 . . . . -136.67(15) ?
    C16 S3 O3 Cu1 . . . . -106.8(2) ?
    C17 S3 O3 Cu1 . . . . 148.92(19) ?
    O2 Cu1 O3 S3 . . . . -41.26(17) ?
    N2 Cu1 O3 S3 . . . . 139.26(17) ?
    N1 Cu1 O3 S3 . . . . 166.9(5) ?
    O4 Cu1 O3 S3 . . . . -128.69(16) ?
    O1 Cu1 O3 S3 . . . . 45.24(17) ?
    C19 S4 O4 Cu1 . . . . -49.5(3) ?
    C18 S4 O4 Cu1 . . . . 54.3(3) ?
    O2 Cu1 O4 S4 . . . . -133.1(2) ?
    O3 Cu1 O4 S4 . . . . -38.5(2) ?
    N2 Cu1 O4 S4 . . . . 51.9(2) ?
    N1 Cu1 O4 S4 . . . . 133.1(2) ?
    O1 Cu1 O4 S4 . . . . -166.6(5) ?
    O2 Cu1 N1 C1 . . . . 2.6(3) ?
    O3 Cu1 N1 C1 . . . . 154.5(5) ?
    N2 Cu1 N1 C1 . . . . -177.5(3) ?
    O4 Cu1 N1 C1 . . . . 89.8(3) ?
    O1 Cu1 N1 C1 . . . . -83.5(3) ?
    O2 Cu1 N1 C9 . . . . -175.6(2) ?
    O3 Cu1 N1 C9 . . . . -23.7(7) ?
    N2 Cu1 N1 C9 . . . . 4.2(2) ?
    O4 Cu1 N1 C9 . . . . -88.5(2) ?
    O1 Cu1 N1 C9 . . . . 98.2(2) ?
    O2 Cu1 N2 C8 . . . .  -18E1(6)
                                  ?
    O3 Cu1 N2 C8 . . . . -4.9(3) ?
    N1 Cu1 N2 C8 . . . . 179.4(3) ?
    O4 Cu1 N2 C8 . . . . -95.1(3) ?
    O1 Cu1 N2 C8 . . . . 89.7(3) ?
    O2 Cu1 N2 C10 . . . . -3.6(12) ?
    O3 Cu1 N2 C10 . . . . 170.5(2) ?
    N1 Cu1 N2 C10 . . . . -5.2(2) ?
    O4 Cu1 N2 C10 . . . . 80.2(2) ?
    O1 Cu1 N2 C10 . . . . -95.0(2) ?
    C9 N1 C1 C2 . . . . 0.4(5) ?
    Cu1 N1 C1 C2 . . . . -177.8(2) ?
    N1 C1 C2 C3 . . . . 0.8(5) ?
    C1 C2 C3 C4 . . . . -1.3(5) ?
    C2 C3 C4 C9 . . . . 0.7(5) ?
    C10 C5 C6 C7 . . . . -0.3(5) ?
    C5 C6 C7 C8 . . . . 0.5(5) ?
    C10 N2 C8 C7 . . . . -0.9(5) ?
    Cu1 N2 C8 C7 . . . . 174.3(2) ?
    C6 C7 C8 N2 . . . . 0.1(5) ?
    C1 N1 C9 C4 . . . . -1.1(4) ?
    Cu1 N1 C9 C4 . . . . 177.3(2) ?
    C1 N1 C9 C10 . . . . 179.0(3) ?
    Cu1 N1 C9 C10 . . . . -2.7(3) ?
    C3 C4 C9 N1 . . . . 0.5(5) ?
    C3 C4 C9 C10 . . . . -179.5(3) ?
    C8 N2 C10 C5 . . . . 1.1(5) ?
    Cu1 N2 C10 C5 . . . . -174.6(2) ?
    C8 N2 C10 C9 . . . . -179.1(3) ?
    Cu1 N2 C10 C9 . . . . 5.2(3) ?
    C6 C5 C10 N2 . . . . -0.5(5) ?
    C6 C5 C10 C9 . . . . 179.7(3) ?
    N1 C9 C10 N2 . . . . -1.6(4) ?
    C4 C9 C10 N2 . . . . 178.4(3) ?
    N1 C9 C10 C5 . . . . 178.1(3) ?
    C4 C9 C10 C5 . . . . -1.8(5) ?
loop_
    _geom_hbond_atom_site_label_D
    _geom_hbond_atom_site_label_H
    _geom_hbond_atom_site_label_A
    _geom_hbond_site_symmetry_A
    _geom_hbond_distance_DH
    _geom_hbond_distance_HA
    _geom_hbond_distance_DA
    _geom_hbond_angle_DHA
    C1 H1 O2 . 0.95 2.52 3.046(4) 115.1
    C6 H6 O8 3_665 0.95 2.47 3.255(5) 139.8
    C8 H8 O3 . 0.95 2.42 2.946(4) 114.6
    C4 H4 O1 3_565 0.95 2.35 3.219(4) 151.1
    C16 H16B O5 4_566 0.98 2.56 3.411(5) 145.0
    C17 H17B O5 4_566 0.98 2.40 3.306(5) 152.9
    C15 H15C O7 3 0.98 2.51 3.320(5) 140.2
_iucr_refine_instructions_details
;
TITL ok4dc in P2(1)/n
CELL  0.71073  10.8050  11.6470  24.5210   90.000   94.984   90.000
ZERR     4.00   0.0005   0.0005   0.0008    0.000    0.005    0.000
LATT   1
SYMM  1/2 - X, 1/2 + Y, 1/2 - Z
SFAC  C    H    N    O    S    CL   CU
UNIT  72   128  8    48   16   8    4
ACTA 50
CONF
MERG   2
FMAP   2
PLAN   30
LIST 4
SIZE 0.122 0.228 0.327
TEMP -153
htab 2
htab c1 o2
htab c6 o8_$5
eqiv $5 1-x, 1-y, -z
htab c8 o3
rem htab c8 o12
eqiv $1 -1+x, y, z
rem htab c12 o12_$1
eqiv $2 -x, 1-y, -z
htab c4 o1_$2
eqiv $3 -1/2+x, 1/2-y, 1/2+z
htab c16 o5_$3
htab c17 o5_$3
eqiv $4 -x, -y, -z
htab c15 o7_$4
L.S.   8
BOND $H
WGHT      0.0589      0.0000
FVAR       0.64946   0.71553   0.04255   0.08062   0.08435   0.06430
CU1   7    0.010950    0.252545    0.093944    11.00000    0.01720    0.01757 =
         0.01494    0.00218    0.00027   -0.00310
S1    5   -0.228722    0.373533    0.156201    11.00000    0.01999    0.03363 =
         0.02512    0.00873    0.00702    0.00508
S2    5   -0.101172    0.030706    0.132665    11.00000    0.02341    0.01877 =
         0.02288    0.00444   -0.00366   -0.00603
S3    5    0.025465    0.219304    0.220856    11.00000    0.02623    0.02384 =
         0.01731   -0.00194    0.00054   -0.00147
S4    5    0.244169    0.033736    0.067297    11.00000    0.02046    0.01900 =
         0.02109    0.00070    0.00304    0.00241
O1    4   -0.123719    0.401262    0.121109    11.00000    0.02454    0.02198 =
         0.03213   -0.00014    0.01386   -0.00206
O2    4   -0.128175    0.146118    0.103750    11.00000    0.01994    0.01609 =
         0.01926    0.00305    0.00068   -0.00092
O3    4    0.092602    0.228307    0.168556    11.00000    0.02370    0.02495 =
         0.01767    0.00414   -0.00233   -0.00678
O4    4    0.119618    0.093637    0.061621    11.00000    0.01740    0.02302 =
         0.02666   -0.00160   -0.00006    0.00474
SAME CL1 o5 o6 o7 o8
CL1   6    0.465397    0.228159   -0.076454    11.00000    0.02548    0.03405 =
         0.03127   -0.00721    0.00713   -0.01032
O5    4    0.521548    0.278367   -0.121484    11.00000    0.04443    0.11350 =
         0.02482    0.00406    0.00708   -0.02511
O6    4    0.343222    0.271498   -0.074280    11.00000    0.04574    0.04251 =
         0.06144    0.00785    0.02044    0.01428
O7    4    0.460008    0.105856   -0.083161    11.00000    0.04845    0.03414 =
         0.09347   -0.02704   -0.01444    0.00756
O8    4    0.538739    0.254090   -0.026566    11.00000    0.06532    0.06727 =
         0.02757   -0.00260    0.00132   -0.04583
SAME_CLO4 0.01 0.01 CL2 > O12
PART 1 21
RESI 1 CLO4
CL2   6    0.483427    0.257176    0.254774    21.00000    0.03105    0.01852 =
         0.02151    0.00110    0.00339   -0.00236
O9    4    0.455722    0.143420    0.265340    21.00000   31.00000
O10   4    0.445326    0.328616    0.298031    21.00000   41.00000
O11   4    0.613238    0.270262    0.253733    21.00000   51.00000
O12   4    0.428886    0.294315    0.202955    21.00000   61.00000
PART 2 -21
RESI 2 CLO4
CL2   6    0.473783    0.283528    0.256301   -21.00000    0.03389    0.01209 =
         0.01965   -0.00712    0.00449    0.00139
O9    4    0.365312    0.311360    0.280692   -21.00000   31.00000
O10   4    0.573294    0.266606    0.297307   -21.00000   41.00000
O11   4    0.508636    0.380943    0.225439   -21.00000   51.00000
O12   4    0.455924    0.194166    0.217423   -21.00000   61.00000
PART 0
RESI 0
N1    3   -0.043900    0.282406    0.015297    11.00000    0.01789    0.01328 =
         0.01872    0.00178    0.00345    0.00333
N2    3    0.145270    0.361069    0.077222    11.00000    0.01511    0.01658 =
         0.01901   -0.00008    0.00157    0.00131
C1    1   -0.146082    0.240275   -0.012543    11.00000    0.02105    0.01761 =
         0.02058   -0.00179   -0.00091    0.00226
AFIX  43
H1    2   -0.201076    0.193517    0.005965    11.00000   -1.20000
AFIX   0
C2    1   -0.173646    0.263544   -0.068221    11.00000    0.02428    0.02357 =
         0.02174   -0.00139   -0.00278    0.00473
AFIX  43
H2    2   -0.247053    0.233769   -0.087235    11.00000   -1.20000
AFIX   0
C3    1   -0.093011    0.330183   -0.095144    11.00000    0.03240    0.02133 =
         0.01508   -0.00093    0.00241    0.00912
AFIX  43
H3    2   -0.109333    0.345528   -0.133138    11.00000   -1.20000
AFIX   0
C4    1    0.012028    0.374577   -0.066309    11.00000    0.03377    0.01601 =
         0.01961    0.00302    0.00923    0.00540
AFIX  43
H4    2    0.068190    0.421425   -0.084110    11.00000   -1.20000
AFIX   0
C5    1    0.235744    0.460553    0.005102    11.00000    0.03142    0.02031 =
         0.02547    0.00010    0.01287   -0.00124
AFIX  43
H5    2    0.232556    0.481515   -0.032435    11.00000   -1.20000
AFIX   0
C6    1    0.332081    0.496578    0.041125    11.00000    0.02993    0.02022 =
         0.03955   -0.00442    0.01461   -0.00517
AFIX  43
H6    2    0.396666    0.542533    0.028741    11.00000   -1.20000
AFIX   0
C7    1    0.334461    0.465339    0.095852    11.00000    0.01589    0.01967 =
         0.03705   -0.00445    0.00035   -0.00088
AFIX  43
H7    2    0.400105    0.489994    0.121462    11.00000   -1.20000
AFIX   0
C8    1    0.239350    0.397593    0.112362    11.00000    0.01632    0.01849 =
         0.02625   -0.00161   -0.00243    0.00075
AFIX  43
H8    2    0.240629    0.376201    0.149793    11.00000   -1.20000
AFIX   0
C9    1    0.034047    0.349487   -0.010830    11.00000    0.02061    0.01610 =
         0.01881    0.00065    0.00705    0.00686
C10   1    0.143265    0.393253    0.024196    11.00000    0.02275    0.01175 =
         0.02118    0.00085    0.00557    0.00246
C12   1   -0.358386    0.330897    0.110436    11.00000    0.01998    0.04880 =
         0.03819   -0.00079    0.00402    0.00174
AFIX 137
H12A  2   -0.377354    0.391461    0.083245    11.00000   -1.50000
H12B  2   -0.430710    0.318106    0.131171    11.00000   -1.50000
H12C  2   -0.338178    0.259750    0.091805    11.00000   -1.50000
AFIX   0
C13   1   -0.286428    0.510348    0.175678    11.00000    0.03647    0.05266 =
         0.03935   -0.00489    0.01203    0.01748
AFIX 137
H13A  2   -0.223346    0.548991    0.200309    11.00000   -1.50000
H13B  2   -0.362001    0.499420    0.194458    11.00000   -1.50000
H13C  2   -0.305512    0.557496    0.142922    11.00000   -1.50000
AFIX   0
C14   1   -0.125965   -0.073700    0.080356    11.00000    0.03612    0.02239 =
         0.03697   -0.00466   -0.00057   -0.00012
AFIX 137
H14A  2   -0.208053   -0.062153    0.060822    11.00000   -1.50000
H14B  2   -0.121683   -0.150583    0.096649    11.00000   -1.50000
H14C  2   -0.061881   -0.066141    0.054649    11.00000   -1.50000
AFIX   0
C15   1   -0.236603    0.008251    0.167708    11.00000    0.04101    0.04249 =
         0.02681    0.00574    0.00940   -0.01633
AFIX 137
H15A  2   -0.239618    0.065452    0.196873    11.00000   -1.50000
H15B  2   -0.234187   -0.068930    0.183681    11.00000   -1.50000
H15C  2   -0.310590    0.015867    0.141868    11.00000   -1.50000
AFIX   0
C16   1    0.057544    0.350368    0.255934    11.00000    0.05385    0.03377 =
         0.03229   -0.01194   -0.00405   -0.00390
AFIX 137
H16A  2    0.147291    0.364498    0.259070    11.00000   -1.50000
H16B  2    0.028255    0.345793    0.292591    11.00000   -1.50000
H16C  2    0.014830    0.413317    0.235545    11.00000   -1.50000
AFIX   0
C17   1    0.120661    0.125226    0.263205    11.00000    0.03306    0.04412 =
         0.02292    0.01096    0.00583    0.00911
AFIX 137
H17A  2    0.113329    0.047079    0.248463    11.00000   -1.50000
H17B  2    0.093844    0.126249    0.300368    11.00000   -1.50000
H17C  2    0.207362    0.150414    0.264162    11.00000   -1.50000
AFIX   0
C18   1    0.278956    0.004864    0.138501    11.00000    0.03166    0.04920 =
         0.02561    0.01458    0.00331    0.01718
AFIX 137
H18A  2    0.273539    0.076206    0.159349    11.00000   -1.50000
H18B  2    0.363175   -0.026519    0.144604    11.00000   -1.50000
H18C  2    0.219247   -0.050941    0.150626    11.00000   -1.50000
AFIX   0
C19   1    0.360483    0.140390    0.060476    11.00000    0.02429    0.02375 =
         0.05004    0.00234    0.00908    0.00197
AFIX 137
H19A  2    0.342167    0.181914    0.025958    11.00000   -1.50000
H19B  2    0.441962    0.103389    0.060586    11.00000   -1.50000
H19C  2    0.361168    0.194415    0.091141    11.00000   -1.50000
HKLF 4
REM  ok4dc in P2(1)/n
REM R1 =  0.0745 for   6564 Fo > 4sig(Fo)  and  0.1828 for all  13140 data
REM    362 parameters refined using     10 restraints
END
WGHT      0.0589      0.0000
REM Highest difference peak  1.213,  deepest hole -0.841,  1-sigma level  0.107
Q1    1   0.5887  0.3254  0.2738  11.00000  0.05    1.21
Q2    1   0.6222  0.2458  0.2457  11.00000  0.05    1.07
Q3    1   0.3847  0.3230  0.2922  11.00000  0.05    1.05
Q4    1   0.4217  0.2477  0.1978  11.00000  0.05    1.01
Q5    1   0.4864  0.3357  0.3036  11.00000  0.05    1.00
Q6    1   0.4447  0.3382  0.2073  11.00000  0.05    0.96
Q7    1   0.5052  0.1403  0.2780  11.00000  0.05    0.87
Q8    1   0.4221  0.1524  0.2423  11.00000  0.05    0.83
Q9    1   0.4440  0.2363 -0.1089  11.00000  0.05    0.74
Q10   1   0.3580  0.2622  0.2723  11.00000  0.05    0.74
Q11   1   0.8181  0.2494  0.2954  11.00000  0.05    0.59
Q12   1   0.5605  0.2063  0.2969  11.00000  0.05    0.52
Q13   1   0.3432  0.3227  0.2548  11.00000  0.05    0.50
Q14   1   0.5725  0.1859  0.2799  11.00000  0.05    0.48
Q15   1   0.0238  0.3617 -0.0381  11.00000  0.05    0.44
Q16   1   0.5037  0.3261 -0.1153  11.00000  0.05    0.43
Q17   1   0.4847  0.1211  0.2397  11.00000  0.05    0.41
Q18   1   0.5421  0.1747  0.2322  11.00000  0.05    0.40
Q19   1  -0.0423  0.2976  0.0397  11.00000  0.05    0.40
Q20   1  -0.1824  0.2731 -0.0396  11.00000  0.05    0.39
Q21   1   0.5232  0.1414 -0.0874  11.00000  0.05    0.39
Q22   1   0.2005  0.3675  0.0921  11.00000  0.05    0.38
Q23   1  -0.0350  0.2385  0.0386  11.00000  0.05    0.38
Q24   1  -0.0696  0.2800  0.0431  11.00000  0.05    0.37
Q25   1   0.5995  0.2513 -0.0908  11.00000  0.05    0.36
Q26   1   0.3275  0.2793  0.2127  11.00000  0.05    0.36
Q27   1   0.3542  0.2239 -0.1530  11.00000  0.05    0.36
Q28   1   0.5244  0.1771  0.1988  11.00000  0.05    0.35
Q29   1   0.5201  0.1851 -0.1117  11.00000  0.05    0.35
Q30   1  -0.0459  0.3235  0.0941  11.00000  0.05    0.35
"ok4dc in P"  PLATON-GENERAL   Page    1
========================================================================
========
====================================================
PLATON(V-210110)-Run for: ok4dc
in P2(1)/n
TIME: Jun 19 15:33:45 2013
========================================================================
========
(C) 1980-2010 A.L.Spek
                                                       ============
====================================================== Crystal Data
================================================================
                                                       ============
                        Input Cell  (Lattice Type: P)
-   Temp =   0K
Reduced Cell     (Acta Cryst.(1976),A32,297-298)
------------------------------------------------------------------------
--------
-   ------------------------------------------------
a =      10.80500  Angstrom
alpha =            90 Degree
a  =   10.805     alpha  =   90.00  V  =  3074.2
b =      11.64700
beta =       94.9840
b  =   11.647     beta   =   94.98
c =      24.52100
gamma =            90
c  =   24.521     gamma  =   90.00
V =      3074.198 Cubic-Angstrom
 d(100) =     10.7641   Angstrom
Niggli Values
d(010) =     11.6470
116.748   135.653   601.279
Lambda(MoKa) =   0.71073 Angstrom
d(001) =     24.4283
0.000   -23.018     0.000
==========================
=============================================== Orthogonalization
Matrices
=========================================================
==========================
(See e.g. J.D.Dunitz, Xray Analysis and Structure Determination of
Organic
Molecules, Cornell Univ. Press, 1979, P236)
(XO)   (  10.80500         0  -2.13032 ) (X)   ,   (X)   (   0.09255
0
0.00807 ) (XO)      Orthogonal Axes AO, BO and CO
(YO) = (         0  11.64700         0 )*(Y)   ,   (Y) = (         0
0.08586
0 )*(YO)             are defined as:
(ZO)   (         0         0  24.42829 ) (Z)   ,
(Z)   (         0         0
0.04094 ) (ZO)     AO // A, CO // C*, BO // CO X AO
                                                  ====================
================================================= Space Group Symmetry
=============================================================
                                                  ====================
(See e.g. G. Burns & A.M. Glazer, Space Groups for Solid State
Scientists,
Academic Press, 1990 or Int. Tables A)
Space Group P21/n                  No:  14, Laue:  2/m [Hall: -P
2yn           ]
Lattice Type mP,  Centric,   Monoclinic, Order   4( 2) [Schoenflies:
C2h5     ]
  Nr            ***** Symmetry Operation(s) *****
   1               X ,              Y ,              Z
   2         1/2 - X ,        1/2 + Y ,        1/2 - Z
   3             - X ,            - Y ,            - Z
   4         1/2 + X ,        1/2 - Y ,        1/2 + Z
"ok4dc in P"  PLATON-MULABS    Page    2
========================================================================
========
====================================================
MULABS - Empirical Correction for Absorption Anisotropy. [c.f. R.H.
Blessing,
Acta Cryst. (1995), A51, 33-38]
========================================================================
========
====================================================
Read   =  41256 Measurements
Accept =  41256 Measurements
:: Max(TPRIM - TDIFF) and Default:     0.000     0.030
:: Max(THobs - THcal) and Default:     0.283     0.500
Absorption Correction Variables:
------------------------------------------------------------------------
--------
----------------------------------------------------
L0max  =  8                       Even Order Limit of Spherical Harmonic
Expansion     Y(l,m); l = 0, Lmax; m = -l, +l
L1max  =  0                       Odd Order Limit
mu     =      1.213 mm**-1        Linear Absorption Coefficient
Radius =      0.000 mm            Estimated Radius of "Equivalent"
Spherical
Crystal
Tmin   =      0.120 mm            Estimated Minimum Crystal Thickness
Tmax   =      0.330 mm            Estimated Maximum Crystal Thickness
Umin   =  0.500E-15               Eigenvalue Filtering Factor
FSQMIN =  1.00                    Minimum FSQ/Sigma(FSQ) for
Measurements Used
for YLM Fit
FSQMAX =  0.100E+11               Maximum FSQ for Measurements Used for
YLM Fit
STLMIN =  0.00 Ang**-1            Min Sin(Theta)/Lambda For Reflections
Used for
YLM Fit
STLMAX =  9.00 Ang**-1            Max Sin(Theta)/Lambda for Reflections
Used for
YLM Fit
Amin   =  0.500E+00               Minimum Expected Relative Transmission
Factor
Amax   =  0.150E+01               Maximum Expected Relative Transmission
Factor
    If Radius .EQ. 0, and Tmin .GT. 0, Radius will be Estimated From
     A(Sphere) = A(LIMIT)/A(MAX),
     Where A(Limit) = Exp(-Mu*Tmin),
     and A(MAX) is the Maximum Transmission Anisotropy Factor From the
YLM
Fitting.
N3 =     0      "           "          "       "    Sin(TH)/L .LT. SMIN1
= 0.000
OR .GT. SMAX1 = 9.000
N6 =     0      "           "          "       "    Sigma(Ymeas) .LE. 0
N7 =     0      "           "          "       "    Ymeas .LT. -
4*Sigma(Ymeas)
Sin(Theta)/Lambda Limits of the Unique Data:
Smin =   0.073,  Smax =   0.840 A(-1)
"ok4dc in P"  PLATON-MULABS    Page    3
========================================================================
========
====================================================
Reflection Data Selected for Empirical Absorption Fitting:
-----------------------------------------------------------
Minimum Permitted sin(Theta/Lambda          =      0.000 Ang**-1
Maximum Permitted sin(Theta)/Lambda)        =      9.000 Ang**-1
Minimum Permitted FSQ/Sigma(FSQ)            =  0.100E+01
Maximum Permitted FSQ                       =  0.100E+11
Minimum Permitted FSQ(I)/FSQ(Sample Median) =  0.500E+00
Maximum Permitted FSQ(I)/FSQ(Ssmple Median) =  0.150E+01
Nobs =      22097 Reflection Measurements Selected
Nhkl =       4862 Unique Reflections Represented
"ok4dc in P"  PLATON-MULABS    Page    4
========================================================================
========
====================================================
Fitted Absorption Anisotropy Expansion Coefficients A(l, m)
-----------------------------------------------------------
FSQ(Corr) = FSQ(Meas) / A
A = A(0)/(1 + SUM(L=1,Lmax) Sum(M=-L,L) A(L, M)*[0.5*[Y(L, M)(-U0) +
Y(L,M)(U1)]])
A(0) = A(Sphere)(mu*R, Theta)
Y(l,m)(U) = Y(l,m)(X, Y, Z)
Where X, Y, and Z are Components of Unit Vectors Along the Reverse
Incident Beam,
 -U0, or the Diffracted Beam, U1, Referred to Crystal Fixed Cartesian
(i.e.,
Orthonormal) Axes.
 In Other Words X, Y, and, Z are Direction Cosines of the Beam Direction
Vectors.
 I    L  M   A(l,m)     Abs(A)/Sigma(A)
 -    -  -   ------     ---------------
 0    0  0   1.0
 1    2  0  -0.214E+00    47.672
 2      +1  -0.284E-01    36.858
 3      -1   0.129E-02     1.692
 4      +2   0.211E-01    24.727
 5      -2   0.114E-02     1.932
 6    4  0   0.283E+00    14.548
 7      +1   0.408E-02     4.287
 8      -1   0.220E-03     0.225
 9      +2  -0.141E-02     3.734
10      -2  -0.103E-03     0.354
11      +3  -0.376E-03    14.781
12      -3  -0.274E-03    12.328
13      +4  -0.117E-03     5.431
14      -4  -0.179E-03     9.499
15    6  0   0.513E-01    13.336
16      +1  -0.304E-02     3.585
17      -1   0.881E-03     0.973
18      +2  -0.609E-04     0.284
19      -2   0.181E-02    10.404
20      +3  -0.844E-04     5.070
21      -3  -0.144E-03    10.565
22      +4  -0.541E-04    10.743
23      -4   0.180E-04     3.423
24      +5   0.538E-06     2.404
25      -5   0.459E-06     2.006
26      +6   0.145E-06     0.713
27      -6  -0.146E-06     0.786
28    8  0   0.871E-03     6.562
29      +1   0.429E-01    11.426
30      -1  -0.373E-01     8.428
"ok4dc in P"  PLATON-MULABS    Page    5
========================================================================
========
====================================================
31      +2   0.164E-03     1.263
32      -2   0.453E-03     4.163
33      +3  -0.338E-05     0.586
34      -3  -0.225E-04     3.844
35      +4   0.908E-05     5.146
36      -4   0.104E-04     5.678
37      +5  -0.440E-07     1.352
38      -5  -0.399E-08     0.114
39      +6  -0.221E-07     0.599
40      -6   0.297E-06     8.896
41      +7  -0.347E-09     0.324
42      -7   0.664E-08     6.762
43      +8  -0.384E-08     4.302
44      -8   0.217E-08     2.411
N1   =  34  A(l,m) with abs(A)/Sigma(A) .GE. 1
N2   =  30    "      "        "         .GE. 2
N3   =  27    "      "        "         .GE. 3
<abs(A) / Sigma(A)> =  0.71E+01
N0   =   2          Zeroed Pseudo-Parameters From EigenValue Filtering
Umin =   0.500E-15  Minimum Permitted EigenValue Magnitude Expressed as
Fraction
of the Maximum EigenValue Magnitude
"ok4dc in P"  PLATON-MULABS    Page    6
========================================================================
========
====================================================
Statistics-of-Fit for the A(l,m) Expansion Coefficients:
--------------------------------------------------------
Total Residual        CHISQ    = CHISQ(Y) + CHISQ(A)
Fit Residual          CHISQ(Y) = Sum(H) Sum(I=1,N) WHI*(YHI*AHI -
<YHI*AHI>)**2
                               = Sum(H) Sum(I=1,N) WHI*(YHI*AHI -
Sum(J=1,N)
WHJ*YHJ*AHJ/Sum(J=1,N) WHJ)**2
Restraint Residual    CHISQ(A) = Sum(H) Sum(I=1,N) W*(AHI - 1)**2
Where here the AHI are Absorption Anisotropy Correction Factors, i.e.,
Reciprocal Transmission Factors,
    FSQ(Corr) = FSQ(Meas)*A
    A = 0.5*(A(-U0) + A(U1))
    A(U) = 1 + Sum(L=1,Lmax) Sum(M=-L,L) A(L,M)*Y(L,M)(U)
The Terms in THE Fit Residual are Weighted by
    WHI = 1/Sigma(YHI)**2,
And the Restraint Residual has a Constant Weighting Factor
    W = 1.0/(<WHI*(YHI - <YHI>)**2>/<WHI*YHI**2>),
Which Serves to Adjust the Restraint Residual to a Scale Comparable to
the Fit
Residual.
Standardized Root-MeanSquare Error-of-Fit         Z  =
Sqrt(CHISQ(Y)/(NOBS -
NHKL - NPAR))
Normalized Root-Mean-Square Error-of-Fit          RW =
Sqrt(CHISQ(Y)/Sum(WHI*(YHI*AHI)**2))
Standardized Root-Mean-Square Restraint Residual  ZA =
Sqrt(CHISQ(A)/(NOBS -
NHKL))
Normalized Root-Mean-Square Restraint Residual    RA = Sqrt(Sum((AHI -
1)**2)/Sum(AHI**2))
Numerical Statistics-of-Fit:
N(obs) =  22097 Measurements
N(hkl) =   4862 Unique Reflections
N(par) =     44 Coefficients A(l,m)
Z  =  1.572    RW =  0.0540    For All AHI = 1 (N(par) = 0)
Z  =  1.173    RW =  0.0402    For the AHI From the Fitted A(L,M)
ZA =  0.528    RA =  0.0251
Statistics of Fitted Anisotropy Correction Factors, AHI:
Amin                          =     0.9307
Amax                          =     1.0731
Amean                         =      1.003
Rmsda = <(A - Amean)**2>**1/2 =     0.0250
"ok4dc in P"  PLATON-MULABS    Page    7
========================================================================
========
====================================================
  H  K  L      I(Obs)    I(obs)/A Sig[I(obs)/A]     A  Sig(A)   K0 and
K1
Direction Cosines (Cartesian)
------------------------------------------------------------------------
--------
----------------------------------------------------
 17  4 -7      535.52      671.17      313.99  0.7979  0.0013   0.3567
0.9089 -
0.2083   0.7449 -0.6701  0.0061
 17  4 -8      183.42      230.22      315.23  0.7967  0.0013   0.3550
0.9095 -
0.2087   0.7441 -0.6707 -0.0223
 17  4 -9       64.08       80.57      270.09  0.7953  0.0013   0.3541
0.9098 -
0.2090   0.7424 -0.6710 -0.0510
 17  4-10       68.20       85.92      264.90  0.7938  0.0012   0.3541
0.9098 -
0.2090   0.7399 -0.6711 -0.0799
 17  5 -1      188.43      236.14      325.18  0.7979  0.0015   0.3454
0.9126 -
0.2115   0.7711 -0.6127  0.1830
 17  5 -2      232.90      291.65      329.89  0.7986  0.0015   0.3386
0.9147 -
0.2134   0.7754 -0.6148  0.1560
 17  5 -3      164.75      206.22      318.95  0.7989  0.0015   0.3325
0.9166 -
0.2150   0.7789 -0.6167  0.1287
 17  5 -4      244.49      306.07      386.79  0.7988  0.0015   0.3272
0.9182 -
0.2165   0.7817 -0.6183  0.1013
 17  5 -5      370.39      463.90      394.32  0.7984  0.0015   0.3226
0.9195 -
0.2178   0.7838 -0.6197  0.0736
 17  5 -6      127.87      160.29      291.74  0.7977  0.0014   0.3188
0.9206 -
0.2188   0.7851 -0.6208  0.0457
 17  5 -7      106.16      133.23      261.27  0.7968  0.0014   0.3158
0.9214 -
0.2196   0.7855 -0.6217  0.0176
 17  5 -8      256.11      321.91      366.82  0.7956  0.0014   0.3137
0.9220 -
0.2202   0.7852 -0.6224 -0.0108
 17  5 -9      589.16      741.80      405.72  0.7942  0.0013   0.3123
0.9224 -
0.2205   0.7840 -0.6228 -0.0393
 17  5-10      141.40      178.37      316.85  0.7927  0.0013   0.3119
0.9225 -
0.2207   0.7819 -0.6229 -0.0681
 17  6 -2      192.56      241.45      315.29  0.7975  0.0015   0.3028
0.9250 -
0.2231   0.8109 -0.5642  0.1658
 17  6 -3      171.69      215.27      325.96  0.7976  0.0015   0.2964
0.9267 -
0.2248   0.8149 -0.5659  0.1386
 17  6 -4      242.54      304.19      326.05  0.7973  0.0015   0.2906
0.9281 -
0.2263   0.8181 -0.5674  0.1112
 17  6 -5      195.42      245.27      397.45  0.7968  0.0015   0.2857
0.9294 -
0.2276   0.8205 -0.5687  0.0835
 17  6 -6      193.97      243.70      283.95  0.7959  0.0015   0.2815
0.9304 -
0.2287   0.8222 -0.5698  0.0557
 17  6 -7      619.64      779.57      339.08  0.7948  0.0015   0.2781
0.9312 -
0.2296   0.8230 -0.5706  0.0276
 17  6 -8      171.26      215.82      370.69  0.7936  0.0014   0.2755
0.9318 -
0.2302   0.8231 -0.5713 -0.0006
 17  6 -9      161.06      203.33      299.60  0.7921  0.0014   0.2738
0.9322 -
0.2307   0.8223 -0.5717 -0.0291
 17  6-10      288.36      364.73      310.39  0.7906  0.0014   0.2729
0.9324 -
0.2309   0.8206 -0.5719 -0.0578
"ok4dc in P"  PLATON-MULABS    Page    8
========================================================================
========
====================================================
 16  3 -5      145.65      181.39      252.62  0.8030  0.0015   0.3580
0.9085 -
0.2079   0.6830 -0.7303  0.0635
 16  3 -6      156.44      194.99      267.67  0.8023  0.0015   0.3546
0.9096 -
0.2089   0.6839 -0.7314  0.0356
 16  3 -7      483.33      603.15      295.46  0.8014  0.0015   0.3520
0.9105 -
0.2096   0.6839 -0.7323  0.0074
 16  3 -8      281.78      352.15      316.34  0.8001  0.0014   0.3504
0.9110 -
0.2100   0.6831 -0.7329 -0.0211
 16  3 -9       50.42       63.13      278.08  0.7988  0.0014   0.3496
0.9112 -
0.2103   0.6813 -0.7331 -0.0498
 16  3-10      990.39     1242.25      367.64  0.7973  0.0013   0.3498
0.9112 -
0.2102   0.6786 -0.7331 -0.0788
 16  4 -1      140.51      175.27      313.50  0.8017  0.0016   0.3356
0.9156 -
0.2142   0.7153 -0.6763  0.1856
 16  4 -2      431.33      537.42      267.85  0.8026  0.0016   0.3286
0.9178 -
0.2161   0.7198 -0.6785  0.1586
 16  4 -3      173.53      216.07      310.54  0.8031  0.0016   0.3223
0.9196 -
0.2179   0.7235 -0.6804  0.1314
 16  4 -4      368.54      458.76      293.44  0.8033  0.0016   0.3167
0.9212 -
0.2194   0.7265 -0.6820  0.1040
 16  4 -5      322.03      400.97      318.25  0.8031  0.0016   0.3120
0.9225 -
0.2206   0.7287 -0.6833  0.0764
 16  4 -6       42.83       53.36      252.04  0.8026  0.0016   0.3081
0.9236 -
0.2217   0.7301 -0.6844  0.0485
 16  4 -7      224.44      279.93      286.28  0.8018  0.0015   0.3050
0.9244 -
0.2225   0.7307 -0.6853  0.0204
 16  4 -8      661.57      826.25      339.17  0.8007  0.0015   0.3028
0.9250 -
0.2231   0.7304 -0.6859 -0.0079
 16  4 -9      154.61      193.41      352.23  0.7994  0.0014   0.3015
0.9253 -
0.2235   0.7292 -0.6863 -0.0365
 16  4-10      255.92      320.74      363.00  0.7979  0.0014   0.3011
0.9255 -
0.2236   0.7271 -0.6865 -0.0653
 16  5 -1      318.08      397.28      313.73  0.8007  0.0016   0.2946
0.9272 -
0.2253   0.7560 -0.6270  0.1968
 16  5 -2      389.00      485.33      370.12  0.8015  0.0016   0.2871
0.9290 -
0.2272   0.7610 -0.6289  0.1699
 16  5 -3      109.81      136.91      286.67  0.8020  0.0016   0.2803
0.9307 -
0.2290   0.7653 -0.6306  0.1427
 16  5 -4      563.72      702.74      379.23  0.8022  0.0016   0.2743
0.9321 -
0.2305   0.7687 -0.6320  0.1153
 16  5 -5      183.49      228.80      277.36  0.8020  0.0016   0.2691
0.9333 -
0.2319   0.7714 -0.6333  0.0877
 16  5 -6      240.51      300.09      389.60  0.8015  0.0016   0.2647
0.9343 -
0.2330   0.7732 -0.6343  0.0599
 16  5 -7      297.16      371.15      341.83  0.8006  0.0016   0.2612
0.9351 -
0.2339   0.7743 -0.6351  0.0319
 16  5 -8       -9.15      -11.44      277.35  0.7996  0.0015   0.2585
0.9357 -
0.2346   0.7745 -0.6357  0.0036
"ok4dc in P"  PLATON-MULABS    Page    9
========================================================================
========
====================================================
 16  5 -9      197.51      247.42      249.07  0.7983  0.0015   0.2567
0.9361 -
0.2350   0.7738 -0.6362 -0.0249
 16  5-10     1355.89     1701.62      364.13  0.7968  0.0015   0.2558
0.9363 -
0.2352   0.7721 -0.6364 -0.0536
 16  5-11      194.53      244.60      291.06  0.7953  0.0014   0.2558
0.9363 -
0.2352   0.7696 -0.6364 -0.0825
 16  6 -1      222.87      278.73      312.50  0.7996  0.0016   0.2566
0.9361 -
0.2350   0.7937 -0.5750  0.2067
 16  6 -2       84.73      105.88      388.37  0.8002  0.0017   0.2488
0.9377 -
0.2370   0.7991 -0.5767  0.1797
 16  6 -3      342.17      427.45      311.93  0.8005  0.0017   0.2416
0.9392 -
0.2387   0.8037 -0.5782  0.1525
 16  6 -4       96.07      120.02      345.19  0.8004  0.0017   0.2352
0.9404 -
0.2403   0.8076 -0.5794  0.1252
 16  6 -5      299.67      374.56      256.87  0.8001  0.0017   0.2297
0.9415 -
0.2417   0.8106 -0.5805  0.0976
 16  6 -6      311.52      389.69      330.63  0.7994  0.0017   0.2249
0.9423 -
0.2428   0.8129 -0.5814  0.0698
 16  6 -7      127.91      160.20      289.52  0.7984  0.0016   0.2209
0.9431 -
0.2437   0.8143 -0.5822  0.0418
 16  6 -8      144.67      181.46      304.77  0.7973  0.0016   0.2178
0.9436 -
0.2445   0.8149 -0.5828  0.0136
 16  6 -9       71.59       89.95      309.54  0.7959  0.0016   0.2156
0.9440 -
0.2450   0.8146 -0.5832 -0.0148
 16  6-10      158.19      199.13      346.27  0.7944  0.0015   0.2142
0.9442 -
0.2453   0.8134 -0.5834 -0.0434
 16  6-11       25.39       32.03      327.92  0.7929  0.0015   0.2138
0.9443 -
0.2454   0.8113 -0.5835 -0.0722
 16  7 -1       87.87      109.97      336.51  0.7990  0.0017   0.2221
0.9428 -
0.2435   0.8280 -0.5209  0.2152
 16  7 -2      122.14      152.82      308.89  0.7992  0.0017   0.2139
0.9443 -
0.2454   0.8336 -0.5223  0.1882
 16  7 -3       11.15       13.96      255.18  0.7991  0.0017   0.2065
0.9455 -
0.2472   0.8386 -0.5236  0.1610
 16  7 -4      148.86      186.37      389.20  0.7987  0.0017   0.1998
0.9465 -
0.2487   0.8428 -0.5247  0.1337
 16  7 -5      199.20      249.61      277.58  0.7980  0.0017   0.1939
0.9474 -
0.2501   0.8461 -0.5256  0.1061
 16  7 -6      224.03      281.06      381.77  0.7971  0.0017   0.1888
0.9482 -
0.2513   0.8487 -0.5264  0.0784
 16  7 -7       33.45       42.02      281.55  0.7959  0.0017   0.1845
0.9488 -
0.2522   0.8505 -0.5270  0.0504
 16  7 -8       71.93       90.53      289.92  0.7945  0.0016   0.1811
0.9492 -
0.2530   0.8514 -0.5275  0.0223
 16  7 -9      -85.48     -107.80      251.91  0.7930  0.0016   0.1785
0.9496 -
0.2536   0.8515 -0.5279 -0.0061
 16  7-10      209.64      264.89      331.14  0.7914  0.0016   0.1768
0.9498 -
0.2540   0.8506 -0.5281 -0.0346
"ok4dc in P"  PLATON-MULABS    Page   10
========================================================================
========
====================================================
 16  7-11      111.98      141.78      340.10  0.7898  0.0016   0.1760
0.9499 -
0.2542   0.8489 -0.5283 -0.0634
 16  7-12      247.72      314.25      318.92  0.7883  0.0016   0.1761
0.9499 -
0.2541   0.8463 -0.5283 -0.0923
 16  8 -1      135.73      169.82      346.68  0.7992  0.0017   0.1912
0.9478 -
0.2507   0.8586 -0.4649  0.2225
 16  8 -2      164.24      205.57      309.69  0.7989  0.0017   0.1828
0.9490 -
0.2526   0.8645 -0.4661  0.1955
 16  8 -3      248.16      310.84      375.94  0.7984  0.0017   0.1751
0.9500 -
0.2544   0.8697 -0.4672  0.1683
 16  8 -4       60.82       76.26      301.55  0.7975  0.0017   0.1682
0.9509 -
0.2559   0.8741 -0.4681  0.1409
 16  8 -5      -36.74      -46.13      344.33  0.7964  0.0017   0.1620
0.9516 -
0.2573   0.8778 -0.4689  0.1134
 16  8 -6      385.26      484.54      337.88  0.7951  0.0017   0.1567
0.9522 -
0.2584   0.8806 -0.4695  0.0856
 16  8 -7      672.57      847.50      385.27  0.7936  0.0017   0.1521
0.9527 -
0.2594   0.8826 -0.4700  0.0577
 16  8 -8      185.52      234.26      305.75  0.7919  0.0016   0.1484
0.9531 -
0.2602   0.8838 -0.4704  0.0296
 16  8 -9      244.40      309.29      358.55  0.7902  0.0016   0.1455
0.9533 -
0.2609   0.8842 -0.4707  0.0013
 16  8-10      324.54      411.60      332.82  0.7885  0.0016   0.1435
0.9535 -
0.2613   0.8837 -0.4710 -0.0272
 16  8-11      181.89      231.18      304.35  0.7868  0.0016   0.1424
0.9536 -
0.2615   0.8823 -0.4711 -0.0559
 16  8-12      165.53      210.82      249.30  0.7852  0.0016   0.1422
0.9537 -
0.2616   0.8799 -0.4712 -0.0848
 15  2 -6      105.64      131.56      244.45  0.8030  0.0016   0.3585
0.9083 -
0.2077   0.6143 -0.7907  0.0344
 15  2 -7      311.45      388.38      255.94  0.8019  0.0016   0.3561
0.9091 -
0.2084   0.6142 -0.7916  0.0061
 15  2 -8      197.91      247.19      228.54  0.8007  0.0015   0.3546
0.9096 -
0.2089   0.6132 -0.7921 -0.0224
 15  2 -9       64.16       80.28      234.10  0.7992  0.0015   0.3540
0.9098 -
0.2090   0.6112 -0.7923 -0.0511
 15  2-10       28.51       35.73      231.24  0.7978  0.0014   0.3544
0.9097 -
0.2089   0.6083 -0.7922 -0.0802
 15  3 -1      258.52      321.27      249.71  0.8047  0.0017   0.3335
0.9163 -
0.2148   0.6517 -0.7376  0.1861
 15  3 -2      293.47      364.30      305.68  0.8056  0.0017   0.3262
0.9184 -
0.2168   0.6564 -0.7398  0.1592
 15  3 -3      375.03      465.26      290.29  0.8061  0.0017   0.3198
0.9203 -
0.2185   0.6604 -0.7417  0.1320
 15  3 -4      439.00      544.51      320.51  0.8062  0.0017   0.3141
0.9219 -
0.2201   0.6635 -0.7433  0.1046
 15  3 -5      127.72      158.46      231.15  0.8060  0.0017   0.3093
0.9232 -
0.2214   0.6658 -0.7447  0.0770
"ok4dc in P"  PLATON-MULABS    Page   11
========================================================================
========
====================================================
 15  3 -6       91.40      113.48      236.12  0.8055  0.0017   0.3053
0.9243 -
0.2224   0.6673 -0.7458  0.0491
 15  3 -7       63.49       78.91      302.37  0.8046  0.0016   0.3022
0.9251 -
0.2233   0.6678 -0.7467  0.0210
 15  3 -8      127.23      158.34      240.11  0.8035  0.0016   0.3001
0.9257 -
0.2238   0.6675 -0.7473 -0.0073
 15  3 -9      223.09      278.10      305.18  0.8022  0.0015   0.2988
0.9260 -
0.2242   0.6662 -0.7477 -0.0359
 15  3-10      334.90      418.25      315.80  0.8007  0.0015   0.2986
0.9261 -
0.2242   0.6639 -0.7478 -0.0648
:: MIN  Transmission =  0.74670
:: MAX  Transmission =  0.86210
::   41256 Reflections on Input
::   41256 Reflections on Output
Absorption Correction Variables:
------------------------------------------------------------------------
--------
----------------------------------------------------
L0max  =  8                       Even Order Limit of Spherical Harmonic
Expansion     Y(l,m); l = 0, Lmax; m = -l, +l
L1max  =  0                       Odd Order Limit
mu     =      1.213 mm**-1        Linear Absorption Coefficient
Radius =      0.123 mm            Estimated Radius of "Equivalent"
Spherical
Crystal
Tmin   =      0.120 mm            Estimated Minimum Crystal Thickness
Tmax   =      0.330 mm            Estimated Maximum Crystal Thickness
Umin   =  0.500E-15               Eigenvalue Filtering Factor
FSQMIN =  1.00                    Minimum FSQ/Sigma(FSQ) for
Measurements Used
for YLM Fit
FSQMAX =  0.100E+11               Maximum FSQ for Measurements Used for
YLM Fit
STLMIN =  0.00 Ang**-1            Min Sin(Theta)/Lambda For Reflections
Used for
YLM Fit
STLMAX =  9.00 Ang**-1            Max Sin(Theta)/Lambda for Reflections
Used for
YLM Fit
Amin   =  0.500E+00               Minimum Expected Relative Transmission
Factor
Amax   =  0.150E+01               Maximum Expected Relative Transmission
Factor
N3 =     0      "           "          "       "    Sin(TH)/L .LT. SMIN1
= 0.000
OR .GT. SMAX1 = 9.000
N6 =     0      "           "          "       "    Sigma(Ymeas) .LE. 0
N7 =     0      "           "          "       "    Ymeas .LT. -
4*Sigma(Ymeas)
Sin(Theta)/Lambda Limits of the Unique Data:
Smin =   0.073,  Smax =   0.840 A(-1)
"ok4dc in P"  PLATON-MULABS    Page   12
========================================================================
========
====================================================
Reflection Data Selected for Empirical Absorption Fitting:
-----------------------------------------------------------
Minimum Permitted sin(Theta/Lambda          =      0.000 Ang**-1
Maximum Permitted sin(Theta)/Lambda)        =      9.000 Ang**-1
Minimum Permitted FSQ/Sigma(FSQ)            =  0.100E+01
Maximum Permitted FSQ                       =  0.100E+11
Minimum Permitted FSQ(I)/FSQ(Sample Median) =  0.500E+00
Maximum Permitted FSQ(I)/FSQ(Ssmple Median) =  0.150E+01
Nobs =      22097 Reflection Measurements Selected
Nhkl =       4862 Unique Reflections Represented
"ok4dc in P"  PLATON-MULABS    Page   13
========================================================================
========
====================================================
Fitted Absorption Anisotropy Expansion Coefficients A(l, m)
-----------------------------------------------------------
FSQ(Corr) = FSQ(Meas) / A
A = A(0)/(1 + SUM(L=1,Lmax) Sum(M=-L,L) A(L, M)*[0.5*[Y(L, M)(-U0) +
Y(L,M)(U1)]])
A(0) = A(Sphere)(mu*R, Theta)
Y(l,m)(U) = Y(l,m)(X, Y, Z)
Where X, Y, and Z are Components of Unit Vectors Along the Reverse
Incident Beam,
 -U0, or the Diffracted Beam, U1, Referred to Crystal Fixed Cartesian
(i.e.,
Orthonormal) Axes.
 In Other Words X, Y, and, Z are Direction Cosines of the Beam Direction
Vectors.
 I    L  M   A(l,m)     Abs(A)/Sigma(A)
 -    -  -   ------     ---------------
 0    0  0   1.0
 1    2  0  -0.214E+00    47.672
 2      +1  -0.284E-01    36.858
 3      -1   0.129E-02     1.692
 4      +2   0.211E-01    24.727
 5      -2   0.114E-02     1.932
 6    4  0   0.283E+00    14.548
 7      +1   0.408E-02     4.287
 8      -1   0.220E-03     0.225
 9      +2  -0.141E-02     3.734
10      -2  -0.103E-03     0.354
11      +3  -0.376E-03    14.781
12      -3  -0.274E-03    12.328
13      +4  -0.117E-03     5.431
14      -4  -0.179E-03     9.499
15    6  0   0.513E-01    13.336
16      +1  -0.304E-02     3.585
17      -1   0.881E-03     0.973
18      +2  -0.609E-04     0.284
19      -2   0.181E-02    10.404
20      +3  -0.844E-04     5.070
21      -3  -0.144E-03    10.565
22      +4  -0.541E-04    10.743
23      -4   0.180E-04     3.423
24      +5   0.538E-06     2.404
25      -5   0.459E-06     2.006
26      +6   0.145E-06     0.713
27      -6  -0.146E-06     0.786
28    8  0   0.871E-03     6.562
29      +1   0.429E-01    11.426
30      -1  -0.373E-01     8.428
"ok4dc in P"  PLATON-MULABS    Page   14
========================================================================
========
====================================================
31      +2   0.164E-03     1.263
32      -2   0.453E-03     4.163
33      +3  -0.338E-05     0.586
34      -3  -0.225E-04     3.844
35      +4   0.908E-05     5.146
36      -4   0.104E-04     5.678
37      +5  -0.440E-07     1.352
38      -5  -0.399E-08     0.114
39      +6  -0.221E-07     0.599
40      -6   0.297E-06     8.896
41      +7  -0.347E-09     0.324
42      -7   0.664E-08     6.762
43      +8  -0.384E-08     4.302
44      -8   0.217E-08     2.411
N1   =  34  A(l,m) with abs(A)/Sigma(A) .GE. 1
N2   =  30    "      "        "         .GE. 2
N3   =  27    "      "        "         .GE. 3
<abs(A) / Sigma(A)> =  0.71E+01
N0   =   2          Zeroed Pseudo-Parameters From EigenValue Filtering
Umin =   0.500E-15  Minimum Permitted EigenValue Magnitude Expressed as
Fraction
of the Maximum EigenValue Magnitude
"ok4dc in P"  PLATON-MULABS    Page   15
========================================================================
========
====================================================
Statistics-of-Fit for the A(l,m) Expansion Coefficients:
--------------------------------------------------------
Total Residual        CHISQ    = CHISQ(Y) + CHISQ(A)
Fit Residual          CHISQ(Y) = Sum(H) Sum(I=1,N) WHI*(YHI*AHI -
<YHI*AHI>)**2
                               = Sum(H) Sum(I=1,N) WHI*(YHI*AHI -
Sum(J=1,N)
WHJ*YHJ*AHJ/Sum(J=1,N) WHJ)**2
Restraint Residual    CHISQ(A) = Sum(H) Sum(I=1,N) W*(AHI - 1)**2
Where here the AHI are Absorption Anisotropy Correction Factors, i.e.,
Reciprocal Transmission Factors,
    FSQ(Corr) = FSQ(Meas)*A
    A = 0.5*(A(-U0) + A(U1))
    A(U) = 1 + Sum(L=1,Lmax) Sum(M=-L,L) A(L,M)*Y(L,M)(U)
The Terms in THE Fit Residual are Weighted by
    WHI = 1/Sigma(YHI)**2,
And the Restraint Residual has a Constant Weighting Factor
    W = 1.0/(<WHI*(YHI - <YHI>)**2>/<WHI*YHI**2>),
Which Serves to Adjust the Restraint Residual to a Scale Comparable to
the Fit
Residual.
Standardized Root-MeanSquare Error-of-Fit         Z  =
Sqrt(CHISQ(Y)/(NOBS -
NHKL - NPAR))
Normalized Root-Mean-Square Error-of-Fit          RW =
Sqrt(CHISQ(Y)/Sum(WHI*(YHI*AHI)**2))
Standardized Root-Mean-Square Restraint Residual  ZA =
Sqrt(CHISQ(A)/(NOBS -
NHKL))
Normalized Root-Mean-Square Restraint Residual    RA = Sqrt(Sum((AHI -
1)**2)/Sum(AHI**2))
Numerical Statistics-of-Fit:
N(obs) =  22097 Measurements
N(hkl) =   4862 Unique Reflections
N(par) =     44 Coefficients A(l,m)
Z  =  1.572    RW =  0.0540    For All AHI = 1 (N(par) = 0)
Z  =  1.173    RW =  0.0402    For the AHI From the Fitted A(L,M)
ZA =  0.528    RA =  0.0251
Statistics of Fitted Anisotropy Correction Factors, AHI:
Amin                          =     0.9307
Amax                          =     1.0731
Amean                         =      1.003
Rmsda = <(A - Amean)**2>**1/2 =     0.0250
"ok4dc in P"  PLATON-MULABS    Page   16
========================================================================
========
====================================================
  H  K  L      I(Obs)    I(obs)/A Sig[I(obs)/A]     A  Sig(A)   K0 and
K1
Direction Cosines (Cartesian)
------------------------------------------------------------------------
--------
----------------------------------------------------
 17  4 -7      535.52      671.17      313.99  0.7979  0.0013   0.3567
0.9089 -
0.2083   0.7449 -0.6701  0.0061
 17  4 -8      183.42      230.22      315.23  0.7967  0.0013   0.3550
0.9095 -
0.2087   0.7441 -0.6707 -0.0223
 17  4 -9       64.08       80.57      270.09  0.7953  0.0013   0.3541
0.9098 -
0.2090   0.7424 -0.6710 -0.0510
 17  4-10       68.20       85.92      264.90  0.7938  0.0012   0.3541
0.9098 -
0.2090   0.7399 -0.6711 -0.0799
 17  5 -1      188.43      236.14      325.18  0.7979  0.0015   0.3454
0.9126 -
0.2115   0.7711 -0.6127  0.1830
 17  5 -2      232.90      291.65      329.89  0.7986  0.0015   0.3386
0.9147 -
0.2134   0.7754 -0.6148  0.1560
 17  5 -3      164.75      206.22      318.95  0.7989  0.0015   0.3325
0.9166 -
0.2150   0.7789 -0.6167  0.1287
 17  5 -4      244.49      306.07      386.79  0.7988  0.0015   0.3272
0.9182 -
0.2165   0.7817 -0.6183  0.1013
 17  5 -5      370.39      463.90      394.32  0.7984  0.0015   0.3226
0.9195 -
0.2178   0.7838 -0.6197  0.0736
 17  5 -6      127.87      160.29      291.74  0.7977  0.0014   0.3188
0.9206 -
0.2188   0.7851 -0.6208  0.0457
 17  5 -7      106.16      133.23      261.27  0.7968  0.0014   0.3158
0.9214 -
0.2196   0.7855 -0.6217  0.0176
 17  5 -8      256.11      321.91      366.82  0.7956  0.0014   0.3137
0.9220 -
0.2202   0.7852 -0.6224 -0.0108
 17  5 -9      589.16      741.80      405.72  0.7942  0.0013   0.3123
0.9224 -
0.2205   0.7840 -0.6228 -0.0393
 17  5-10      141.40      178.37      316.85  0.7927  0.0013   0.3119
0.9225 -
0.2207   0.7819 -0.6229 -0.0681
 17  6 -2      192.56      241.45      315.29  0.7975  0.0015   0.3028
0.9250 -
0.2231   0.8109 -0.5642  0.1658
 17  6 -3      171.69      215.27      325.96  0.7976  0.0015   0.2964
0.9267 -
0.2248   0.8149 -0.5659  0.1386
 17  6 -4      242.54      304.19      326.05  0.7973  0.0015   0.2906
0.9281 -
0.2263   0.8181 -0.5674  0.1112
 17  6 -5      195.42      245.27      397.45  0.7968  0.0015   0.2857
0.9294 -
0.2276   0.8205 -0.5687  0.0835
 17  6 -6      193.97      243.70      283.95  0.7959  0.0015   0.2815
0.9304 -
0.2287   0.8222 -0.5698  0.0557
 17  6 -7      619.64      779.57      339.08  0.7948  0.0015   0.2781
0.9312 -
0.2296   0.8230 -0.5706  0.0276
 17  6 -8      171.26      215.82      370.69  0.7936  0.0014   0.2755
0.9318 -
0.2302   0.8231 -0.5713 -0.0006
 17  6 -9      161.06      203.33      299.60  0.7921  0.0014   0.2738
0.9322 -
0.2307   0.8223 -0.5717 -0.0291
 17  6-10      288.36      364.73      310.39  0.7906  0.0014   0.2729
0.9324 -
0.2309   0.8206 -0.5719 -0.0578
"ok4dc in P"  PLATON-MULABS    Page   17
========================================================================
========
====================================================
 16  3 -5      145.65      181.39      252.62  0.8030  0.0015   0.3580
0.9085 -
0.2079   0.6830 -0.7303  0.0635
 16  3 -6      156.44      194.99      267.67  0.8023  0.0015   0.3546
0.9096 -
0.2089   0.6839 -0.7314  0.0356
 16  3 -7      483.33      603.15      295.46  0.8014  0.0015   0.3520
0.9105 -
0.2096   0.6839 -0.7323  0.0074
 16  3 -8      281.78      352.15      316.34  0.8001  0.0014   0.3504
0.9110 -
0.2100   0.6831 -0.7329 -0.0211
 16  3 -9       50.42       63.13      278.08  0.7988  0.0014   0.3496
0.9112 -
0.2103   0.6813 -0.7331 -0.0498
 16  3-10      990.39     1242.25      367.64  0.7973  0.0013   0.3498
0.9112 -
0.2102   0.6786 -0.7331 -0.0788
 16  4 -1      140.51      175.27      313.50  0.8017  0.0016   0.3356
0.9156 -
0.2142   0.7153 -0.6763  0.1856
 16  4 -2      431.33      537.42      267.85  0.8026  0.0016   0.3286
0.9178 -
0.2161   0.7198 -0.6785  0.1586
 16  4 -3      173.53      216.07      310.54  0.8031  0.0016   0.3223
0.9196 -
0.2179   0.7235 -0.6804  0.1314
 16  4 -4      368.54      458.76      293.44  0.8033  0.0016   0.3167
0.9212 -
0.2194   0.7265 -0.6820  0.1040
 16  4 -5      322.03      400.97      318.25  0.8031  0.0016   0.3120
0.9225 -
0.2206   0.7287 -0.6833  0.0764
 16  4 -6       42.83       53.36      252.04  0.8026  0.0016   0.3081
0.9236 -
0.2217   0.7301 -0.6844  0.0485
 16  4 -7      224.44      279.93      286.28  0.8018  0.0015   0.3050
0.9244 -
0.2225   0.7307 -0.6853  0.0204
 16  4 -8      661.57      826.25      339.17  0.8007  0.0015   0.3028
0.9250 -
0.2231   0.7304 -0.6859 -0.0079
 16  4 -9      154.61      193.41      352.23  0.7994  0.0014   0.3015
0.9253 -
0.2235   0.7292 -0.6863 -0.0365
 16  4-10      255.92      320.74      363.00  0.7979  0.0014   0.3011
0.9255 -
0.2236   0.7271 -0.6865 -0.0653
 16  5 -1      318.08      397.28      313.73  0.8007  0.0016   0.2946
0.9272 -
0.2253   0.7560 -0.6270  0.1968
 16  5 -2      389.00      485.33      370.12  0.8015  0.0016   0.2871
0.9290 -
0.2272   0.7610 -0.6289  0.1699
 16  5 -3      109.81      136.91      286.67  0.8020  0.0016   0.2803
0.9307 -
0.2290   0.7653 -0.6306  0.1427
 16  5 -4      563.72      702.74      379.23  0.8022  0.0016   0.2743
0.9321 -
0.2305   0.7687 -0.6320  0.1153
 16  5 -5      183.49      228.80      277.36  0.8020  0.0016   0.2691
0.9333 -
0.2319   0.7714 -0.6333  0.0877
 16  5 -6      240.51      300.09      389.60  0.8015  0.0016   0.2647
0.9343 -
0.2330   0.7732 -0.6343  0.0599
 16  5 -7      297.16      371.15      341.83  0.8006  0.0016   0.2612
0.9351 -
0.2339   0.7743 -0.6351  0.0319
 16  5 -8       -9.15      -11.44      277.35  0.7996  0.0015   0.2585
0.9357 -
0.2346   0.7745 -0.6357  0.0036
"ok4dc in P"  PLATON-MULABS    Page   18
========================================================================
========
====================================================
 16  5 -9      197.51      247.42      249.07  0.7983  0.0015   0.2567
0.9361 -
0.2350   0.7738 -0.6362 -0.0249
 16  5-10     1355.89     1701.62      364.13  0.7968  0.0015   0.2558
0.9363 -
0.2352   0.7721 -0.6364 -0.0536
 16  5-11      194.53      244.60      291.06  0.7953  0.0014   0.2558
0.9363 -
0.2352   0.7696 -0.6364 -0.0825
 16  6 -1      222.87      278.73      312.50  0.7996  0.0016   0.2566
0.9361 -
0.2350   0.7937 -0.5750  0.2067
 16  6 -2       84.73      105.88      388.37  0.8002  0.0017   0.2488
0.9377 -
0.2370   0.7991 -0.5767  0.1797
 16  6 -3      342.17      427.45      311.93  0.8005  0.0017   0.2416
0.9392 -
0.2387   0.8037 -0.5782  0.1525
 16  6 -4       96.07      120.02      345.19  0.8004  0.0017   0.2352
0.9404 -
0.2403   0.8076 -0.5794  0.1252
 16  6 -5      299.67      374.56      256.87  0.8001  0.0017   0.2297
0.9415 -
0.2417   0.8106 -0.5805  0.0976
 16  6 -6      311.52      389.69      330.63  0.7994  0.0017   0.2249
0.9423 -
0.2428   0.8129 -0.5814  0.0698
 16  6 -7      127.91      160.20      289.52  0.7984  0.0016   0.2209
0.9431 -
0.2437   0.8143 -0.5822  0.0418
 16  6 -8      144.67      181.46      304.77  0.7973  0.0016   0.2178
0.9436 -
0.2445   0.8149 -0.5828  0.0136
 16  6 -9       71.59       89.95      309.54  0.7959  0.0016   0.2156
0.9440 -
0.2450   0.8146 -0.5832 -0.0148
 16  6-10      158.19      199.13      346.27  0.7944  0.0015   0.2142
0.9442 -
0.2453   0.8134 -0.5834 -0.0434
 16  6-11       25.39       32.03      327.92  0.7929  0.0015   0.2138
0.9443 -
0.2454   0.8113 -0.5835 -0.0722
 16  7 -1       87.87      109.97      336.51  0.7990  0.0017   0.2221
0.9428 -
0.2435   0.8280 -0.5209  0.2152
 16  7 -2      122.14      152.82      308.89  0.7992  0.0017   0.2139
0.9443 -
0.2454   0.8336 -0.5223  0.1882
 16  7 -3       11.15       13.96      255.18  0.7991  0.0017   0.2065
0.9455 -
0.2472   0.8386 -0.5236  0.1610
 16  7 -4      148.86      186.37      389.20  0.7987  0.0017   0.1998
0.9465 -
0.2487   0.8428 -0.5247  0.1337
 16  7 -5      199.20      249.61      277.58  0.7980  0.0017   0.1939
0.9474 -
0.2501   0.8461 -0.5256  0.1061
 16  7 -6      224.03      281.06      381.77  0.7971  0.0017   0.1888
0.9482 -
0.2513   0.8487 -0.5264  0.0784
 16  7 -7       33.45       42.02      281.55  0.7959  0.0017   0.1845
0.9488 -
0.2522   0.8505 -0.5270  0.0504
 16  7 -8       71.93       90.53      289.92  0.7945  0.0016   0.1811
0.9492 -
0.2530   0.8514 -0.5275  0.0223
 16  7 -9      -85.48     -107.80      251.91  0.7930  0.0016   0.1785
0.9496 -
0.2536   0.8515 -0.5279 -0.0061
 16  7-10      209.64      264.89      331.14  0.7914  0.0016   0.1768
0.9498 -
0.2540   0.8506 -0.5281 -0.0346
"ok4dc in P"  PLATON-MULABS    Page   19
========================================================================
========
====================================================
 16  7-11      111.98      141.78      340.10  0.7898  0.0016   0.1760
0.9499 -
0.2542   0.8489 -0.5283 -0.0634
 16  7-12      247.72      314.25      318.92  0.7883  0.0016   0.1761
0.9499 -
0.2541   0.8463 -0.5283 -0.0923
 16  8 -1      135.73      169.82      346.68  0.7992  0.0017   0.1912
0.9478 -
0.2507   0.8586 -0.4649  0.2225
 16  8 -2      164.24      205.57      309.69  0.7989  0.0017   0.1828
0.9490 -
0.2526   0.8645 -0.4661  0.1955
 16  8 -3      248.16      310.84      375.94  0.7984  0.0017   0.1751
0.9500 -
0.2544   0.8697 -0.4672  0.1683
 16  8 -4       60.82       76.26      301.55  0.7975  0.0017   0.1682
0.9509 -
0.2559   0.8741 -0.4681  0.1409
 16  8 -5      -36.74      -46.13      344.33  0.7964  0.0017   0.1620
0.9516 -
0.2573   0.8778 -0.4689  0.1134
 16  8 -6      385.26      484.54      337.88  0.7951  0.0017   0.1567
0.9522 -
0.2584   0.8806 -0.4695  0.0856
 16  8 -7      672.57      847.50      385.27  0.7936  0.0017   0.1521
0.9527 -
0.2594   0.8826 -0.4700  0.0577
 16  8 -8      185.52      234.26      305.75  0.7919  0.0016   0.1484
0.9531 -
0.2602   0.8838 -0.4704  0.0296
 16  8 -9      244.40      309.29      358.55  0.7902  0.0016   0.1455
0.9533 -
0.2609   0.8842 -0.4707  0.0013
 16  8-10      324.54      411.60      332.82  0.7885  0.0016   0.1435
0.9535 -
0.2613   0.8837 -0.4710 -0.0272
 16  8-11      181.89      231.18      304.35  0.7868  0.0016   0.1424
0.9536 -
0.2615   0.8823 -0.4711 -0.0559
 16  8-12      165.53      210.82      249.30  0.7852  0.0016   0.1422
0.9537 -
0.2616   0.8799 -0.4712 -0.0848
 15  2 -6      105.64      131.56      244.45  0.8030  0.0016   0.3585
0.9083 -
0.2077   0.6143 -0.7907  0.0344
 15  2 -7      311.45      388.38      255.94  0.8019  0.0016   0.3561
0.9091 -
0.2084   0.6142 -0.7916  0.0061
 15  2 -8      197.91      247.19      228.54  0.8007  0.0015   0.3546
0.9096 -
0.2089   0.6132 -0.7921 -0.0224
 15  2 -9       64.16       80.28      234.10  0.7992  0.0015   0.3540
0.9098 -
0.2090   0.6112 -0.7923 -0.0511
 15  2-10       28.51       35.73      231.24  0.7978  0.0014   0.3544
0.9097 -
0.2089   0.6083 -0.7922 -0.0802
 15  3 -1      258.52      321.27      249.71  0.8047  0.0017   0.3335
0.9163 -
0.2148   0.6517 -0.7376  0.1861
 15  3 -2      293.47      364.30      305.68  0.8056  0.0017   0.3262
0.9184 -
0.2168   0.6564 -0.7398  0.1592
 15  3 -3      375.03      465.26      290.29  0.8061  0.0017   0.3198
0.9203 -
0.2185   0.6604 -0.7417  0.1320
 15  3 -4      439.00      544.51      320.51  0.8062  0.0017   0.3141
0.9219 -
0.2201   0.6635 -0.7433  0.1046
 15  3 -5      127.72      158.46      231.15  0.8060  0.0017   0.3093
0.9232 -
0.2214   0.6658 -0.7447  0.0770
"ok4dc in P"  PLATON-MULABS    Page   20
========================================================================
========
====================================================
 15  3 -6       91.40      113.48      236.12  0.8055  0.0017   0.3053
0.9243 -
0.2224   0.6673 -0.7458  0.0491
 15  3 -7       63.49       78.91      302.37  0.8046  0.0016   0.3022
0.9251 -
0.2233   0.6678 -0.7467  0.0210
 15  3 -8      127.23      158.34      240.11  0.8035  0.0016   0.3001
0.9257 -
0.2238   0.6675 -0.7473 -0.0073
 15  3 -9      223.09      278.10      305.18  0.8022  0.0015   0.2988
0.9260 -
0.2242   0.6662 -0.7477 -0.0359
 15  3-10      334.90      418.25      315.80  0.8007  0.0015   0.2986
0.9261 -
0.2242   0.6639 -0.7478 -0.0648
:: MIN  Transmission =  0.74670
:: MAX  Transmission =  0.86210
::   41256 Reflections on Input
::   41256 Reflections on Output
Absorption Correction Variables:
------------------------------------------------------------------------
--------
----------------------------------------------------
L0max  =  8                       Even Order Limit of Spherical Harmonic
Expansion     Y(l,m); l = 0, Lmax; m = -l, +l
L1max  =  0                       Odd Order Limit
mu     =      1.213 mm**-1        Linear Absorption Coefficient
Radius =      0.123 mm            Estimated Radius of "Equivalent"
Spherical
Crystal
Tmin   =      0.120 mm            Estimated Minimum Crystal Thickness
Tmax   =      0.330 mm            Estimated Maximum Crystal Thickness
Umin   =  0.500E-15               Eigenvalue Filtering Factor
FSQMIN =  1.00                    Minimum FSQ/Sigma(FSQ) for
Measurements Used
for YLM Fit
FSQMAX =  0.100E+11               Maximum FSQ for Measurements Used for
YLM Fit
STLMIN =  0.00 Ang**-1            Min Sin(Theta)/Lambda For Reflections
Used for
YLM Fit
STLMAX =  9.00 Ang**-1            Max Sin(Theta)/Lambda for Reflections
Used for
YLM Fit
Amin   =  0.500E+00               Minimum Expected Relative Transmission
Factor
Amax   =  0.150E+01               Maximum Expected Relative Transmission
Factor
N3 =     0      "           "          "       "    Sin(TH)/L .LT. SMIN1
= 0.000
OR .GT. SMAX1 = 9.000
N6 =     0      "           "          "       "    Sigma(Ymeas) .LE. 0
N7 =     0      "           "          "       "    Ymeas .LT. -
4*Sigma(Ymeas)
Sin(Theta)/Lambda Limits of the Unique Data:
Smin =   0.073,  Smax =   0.840 A(-1)
"ok4dc in P"  PLATON-MULABS    Page   21
========================================================================
========
====================================================
Reflection Data Selected for Empirical Absorption Fitting:
-----------------------------------------------------------
Minimum Permitted sin(Theta/Lambda          =      0.000 Ang**-1
Maximum Permitted sin(Theta)/Lambda)        =      9.000 Ang**-1
Minimum Permitted FSQ/Sigma(FSQ)            =  0.100E+01
Maximum Permitted FSQ                       =  0.100E+11
Minimum Permitted FSQ(I)/FSQ(Sample Median) =  0.500E+00
Maximum Permitted FSQ(I)/FSQ(Ssmple Median) =  0.150E+01
Nobs =      22097 Reflection Measurements Selected
Nhkl =       4862 Unique Reflections Represented
"ok4dc in P"  PLATON-MULABS    Page   22
========================================================================
========
====================================================
Fitted Absorption Anisotropy Expansion Coefficients A(l, m)
-----------------------------------------------------------
FSQ(Corr) = FSQ(Meas) / A
A = A(0)/(1 + SUM(L=1,Lmax) Sum(M=-L,L) A(L, M)*[0.5*[Y(L, M)(-U0) +
Y(L,M)(U1)]])
A(0) = A(Sphere)(mu*R, Theta)
Y(l,m)(U) = Y(l,m)(X, Y, Z)
Where X, Y, and Z are Components of Unit Vectors Along the Reverse
Incident Beam,
 -U0, or the Diffracted Beam, U1, Referred to Crystal Fixed Cartesian
(i.e.,
Orthonormal) Axes.
 In Other Words X, Y, and, Z are Direction Cosines of the Beam Direction
Vectors.
 I    L  M   A(l,m)     Abs(A)/Sigma(A)
 -    -  -   ------     ---------------
 0    0  0   1.0
 1    2  0  -0.214E+00    47.672
 2      +1  -0.284E-01    36.858
 3      -1   0.129E-02     1.692
 4      +2   0.211E-01    24.727
 5      -2   0.114E-02     1.932
 6    4  0   0.283E+00    14.548
 7      +1   0.408E-02     4.287
 8      -1   0.220E-03     0.225
 9      +2  -0.141E-02     3.734
10      -2  -0.103E-03     0.354
11      +3  -0.376E-03    14.781
12      -3  -0.274E-03    12.328
13      +4  -0.117E-03     5.431
14      -4  -0.179E-03     9.499
15    6  0   0.513E-01    13.336
16      +1  -0.304E-02     3.585
17      -1   0.881E-03     0.973
18      +2  -0.609E-04     0.284
19      -2   0.181E-02    10.404
20      +3  -0.844E-04     5.070
21      -3  -0.144E-03    10.565
22      +4  -0.541E-04    10.743
23      -4   0.180E-04     3.423
24      +5   0.538E-06     2.404
25      -5   0.459E-06     2.006
26      +6   0.145E-06     0.713
27      -6  -0.146E-06     0.786
28    8  0   0.871E-03     6.562
29      +1   0.429E-01    11.426
30      -1  -0.373E-01     8.428
"ok4dc in P"  PLATON-MULABS    Page   23
========================================================================
========
====================================================
31      +2   0.164E-03     1.263
32      -2   0.453E-03     4.163
33      +3  -0.338E-05     0.586
34      -3  -0.225E-04     3.844
35      +4   0.908E-05     5.146
36      -4   0.104E-04     5.678
37      +5  -0.440E-07     1.352
38      -5  -0.399E-08     0.114
39      +6  -0.221E-07     0.599
40      -6   0.297E-06     8.896
41      +7  -0.347E-09     0.324
42      -7   0.664E-08     6.762
43      +8  -0.384E-08     4.302
44      -8   0.217E-08     2.411
N1   =  34  A(l,m) with abs(A)/Sigma(A) .GE. 1
N2   =  30    "      "        "         .GE. 2
N3   =  27    "      "        "         .GE. 3
<abs(A) / Sigma(A)> =  0.71E+01
N0   =   2          Zeroed Pseudo-Parameters From EigenValue Filtering
Umin =   0.500E-15  Minimum Permitted EigenValue Magnitude Expressed as
Fraction
of the Maximum EigenValue Magnitude
"ok4dc in P"  PLATON-MULABS    Page   24
========================================================================
========
====================================================
Statistics-of-Fit for the A(l,m) Expansion Coefficients:
--------------------------------------------------------
Total Residual        CHISQ    = CHISQ(Y) + CHISQ(A)
Fit Residual          CHISQ(Y) = Sum(H) Sum(I=1,N) WHI*(YHI*AHI -
<YHI*AHI>)**2
                               = Sum(H) Sum(I=1,N) WHI*(YHI*AHI -
Sum(J=1,N)
WHJ*YHJ*AHJ/Sum(J=1,N) WHJ)**2
Restraint Residual    CHISQ(A) = Sum(H) Sum(I=1,N) W*(AHI - 1)**2
Where here the AHI are Absorption Anisotropy Correction Factors, i.e.,
Reciprocal Transmission Factors,
    FSQ(Corr) = FSQ(Meas)*A
    A = 0.5*(A(-U0) + A(U1))
    A(U) = 1 + Sum(L=1,Lmax) Sum(M=-L,L) A(L,M)*Y(L,M)(U)
The Terms in THE Fit Residual are Weighted by
    WHI = 1/Sigma(YHI)**2,
And the Restraint Residual has a Constant Weighting Factor
    W = 1.0/(<WHI*(YHI - <YHI>)**2>/<WHI*YHI**2>),
Which Serves to Adjust the Restraint Residual to a Scale Comparable to
the Fit
Residual.
Standardized Root-MeanSquare Error-of-Fit         Z  =
Sqrt(CHISQ(Y)/(NOBS -
NHKL - NPAR))
Normalized Root-Mean-Square Error-of-Fit          RW =
Sqrt(CHISQ(Y)/Sum(WHI*(YHI*AHI)**2))
Standardized Root-Mean-Square Restraint Residual  ZA =
Sqrt(CHISQ(A)/(NOBS -
NHKL))
Normalized Root-Mean-Square Restraint Residual    RA = Sqrt(Sum((AHI -
1)**2)/Sum(AHI**2))
Numerical Statistics-of-Fit:
N(obs) =  22097 Measurements
N(hkl) =   4862 Unique Reflections
N(par) =     44 Coefficients A(l,m)
Z  =  1.572    RW =  0.0540    For All AHI = 1 (N(par) = 0)
Z  =  1.173    RW =  0.0402    For the AHI From the Fitted A(L,M)
ZA =  0.528    RA =  0.0251
Statistics of Fitted Anisotropy Correction Factors, AHI:
Amin                          =     0.9307
Amax                          =     1.0731
Amean                         =      1.003
Rmsda = <(A - Amean)**2>**1/2 =     0.0250
"ok4dc in P"  PLATON-MULABS    Page   25
========================================================================
========
====================================================
  H  K  L      I(Obs)    I(obs)/A Sig[I(obs)/A]     A  Sig(A)   K0 and
K1
Direction Cosines (Cartesian)
------------------------------------------------------------------------
--------
----------------------------------------------------
 17  4 -7      535.52      671.17      313.99  0.7979  0.0013   0.3567
0.9089 -
0.2083   0.7449 -0.6701  0.0061
 17  4 -8      183.42      230.22      315.23  0.7967  0.0013   0.3550
0.9095 -
0.2087   0.7441 -0.6707 -0.0223
 17  4 -9       64.08       80.57      270.09  0.7953  0.0013   0.3541
0.9098 -
0.2090   0.7424 -0.6710 -0.0510
 17  4-10       68.20       85.92      264.90  0.7938  0.0012   0.3541
0.9098 -
0.2090   0.7399 -0.6711 -0.0799
 17  5 -1      188.43      236.14      325.18  0.7979  0.0015   0.3454
0.9126 -
0.2115   0.7711 -0.6127  0.1830
 17  5 -2      232.90      291.65      329.89  0.7986  0.0015   0.3386
0.9147 -
0.2134   0.7754 -0.6148  0.1560
 17  5 -3      164.75      206.22      318.95  0.7989  0.0015   0.3325
0.9166 -
0.2150   0.7789 -0.6167  0.1287
 17  5 -4      244.49      306.07      386.79  0.7988  0.0015   0.3272
0.9182 -
0.2165   0.7817 -0.6183  0.1013
 17  5 -5      370.39      463.90      394.32  0.7984  0.0015   0.3226
0.9195 -
0.2178   0.7838 -0.6197  0.0736
 17  5 -6      127.87      160.29      291.74  0.7977  0.0014   0.3188
0.9206 -
0.2188   0.7851 -0.6208  0.0457
 17  5 -7      106.16      133.23      261.27  0.7968  0.0014   0.3158
0.9214 -
0.2196   0.7855 -0.6217  0.0176
 17  5 -8      256.11      321.91      366.82  0.7956  0.0014   0.3137
0.9220 -
0.2202   0.7852 -0.6224 -0.0108
 17  5 -9      589.16      741.80      405.72  0.7942  0.0013   0.3123
0.9224 -
0.2205   0.7840 -0.6228 -0.0393
 17  5-10      141.40      178.37      316.85  0.7927  0.0013   0.3119
0.9225 -
0.2207   0.7819 -0.6229 -0.0681
 17  6 -2      192.56      241.45      315.29  0.7975  0.0015   0.3028
0.9250 -
0.2231   0.8109 -0.5642  0.1658
 17  6 -3      171.69      215.27      325.96  0.7976  0.0015   0.2964
0.9267 -
0.2248   0.8149 -0.5659  0.1386
 17  6 -4      242.54      304.19      326.05  0.7973  0.0015   0.2906
0.9281 -
0.2263   0.8181 -0.5674  0.1112
 17  6 -5      195.42      245.27      397.45  0.7968  0.0015   0.2857
0.9294 -
0.2276   0.8205 -0.5687  0.0835
 17  6 -6      193.97      243.70      283.95  0.7959  0.0015   0.2815
0.9304 -
0.2287   0.8222 -0.5698  0.0557
 17  6 -7      619.64      779.57      339.08  0.7948  0.0015   0.2781
0.9312 -
0.2296   0.8230 -0.5706  0.0276
 17  6 -8      171.26      215.82      370.69  0.7936  0.0014   0.2755
0.9318 -
0.2302   0.8231 -0.5713 -0.0006
 17  6 -9      161.06      203.33      299.60  0.7921  0.0014   0.2738
0.9322 -
0.2307   0.8223 -0.5717 -0.0291
 17  6-10      288.36      364.73      310.39  0.7906  0.0014   0.2729
0.9324 -
0.2309   0.8206 -0.5719 -0.0578
"ok4dc in P"  PLATON-MULABS    Page   26
========================================================================
========
====================================================
 16  3 -5      145.65      181.39      252.62  0.8030  0.0015   0.3580
0.9085 -
0.2079   0.6830 -0.7303  0.0635
 16  3 -6      156.44      194.99      267.67  0.8023  0.0015   0.3546
0.9096 -
0.2089   0.6839 -0.7314  0.0356
 16  3 -7      483.33      603.15      295.46  0.8014  0.0015   0.3520
0.9105 -
0.2096   0.6839 -0.7323  0.0074
 16  3 -8      281.78      352.15      316.34  0.8001  0.0014   0.3504
0.9110 -
0.2100   0.6831 -0.7329 -0.0211
 16  3 -9       50.42       63.13      278.08  0.7988  0.0014   0.3496
0.9112 -
0.2103   0.6813 -0.7331 -0.0498
 16  3-10      990.39     1242.25      367.64  0.7973  0.0013   0.3498
0.9112 -
0.2102   0.6786 -0.7331 -0.0788
 16  4 -1      140.51      175.27      313.50  0.8017  0.0016   0.3356
0.9156 -
0.2142   0.7153 -0.6763  0.1856
 16  4 -2      431.33      537.42      267.85  0.8026  0.0016   0.3286
0.9178 -
0.2161   0.7198 -0.6785  0.1586
 16  4 -3      173.53      216.07      310.54  0.8031  0.0016   0.3223
0.9196 -
0.2179   0.7235 -0.6804  0.1314
 16  4 -4      368.54      458.76      293.44  0.8033  0.0016   0.3167
0.9212 -
0.2194   0.7265 -0.6820  0.1040
 16  4 -5      322.03      400.97      318.25  0.8031  0.0016   0.3120
0.9225 -
0.2206   0.7287 -0.6833  0.0764
 16  4 -6       42.83       53.36      252.04  0.8026  0.0016   0.3081
0.9236 -
0.2217   0.7301 -0.6844  0.0485
 16  4 -7      224.44      279.93      286.28  0.8018  0.0015   0.3050
0.9244 -
0.2225   0.7307 -0.6853  0.0204
 16  4 -8      661.57      826.25      339.17  0.8007  0.0015   0.3028
0.9250 -
0.2231   0.7304 -0.6859 -0.0079
 16  4 -9      154.61      193.41      352.23  0.7994  0.0014   0.3015
0.9253 -
0.2235   0.7292 -0.6863 -0.0365
 16  4-10      255.92      320.74      363.00  0.7979  0.0014   0.3011
0.9255 -
0.2236   0.7271 -0.6865 -0.0653
 16  5 -1      318.08      397.28      313.73  0.8007  0.0016   0.2946
0.9272 -
0.2253   0.7560 -0.6270  0.1968
 16  5 -2      389.00      485.33      370.12  0.8015  0.0016   0.2871
0.9290 -
0.2272   0.7610 -0.6289  0.1699
 16  5 -3      109.81      136.91      286.67  0.8020  0.0016   0.2803
0.9307 -
0.2290   0.7653 -0.6306  0.1427
 16  5 -4      563.72      702.74      379.23  0.8022  0.0016   0.2743
0.9321 -
0.2305   0.7687 -0.6320  0.1153
 16  5 -5      183.49      228.80      277.36  0.8020  0.0016   0.2691
0.9333 -
0.2319   0.7714 -0.6333  0.0877
 16  5 -6      240.51      300.09      389.60  0.8015  0.0016   0.2647
0.9343 -
0.2330   0.7732 -0.6343  0.0599
 16  5 -7      297.16      371.15      341.83  0.8006  0.0016   0.2612
0.9351 -
0.2339   0.7743 -0.6351  0.0319
 16  5 -8       -9.15      -11.44      277.35  0.7996  0.0015   0.2585
0.9357 -
0.2346   0.7745 -0.6357  0.0036
"ok4dc in P"  PLATON-MULABS    Page   27
========================================================================
========
====================================================
 16  5 -9      197.51      247.42      249.07  0.7983  0.0015   0.2567
0.9361 -
0.2350   0.7738 -0.6362 -0.0249
 16  5-10     1355.89     1701.62      364.13  0.7968  0.0015   0.2558
0.9363 -
0.2352   0.7721 -0.6364 -0.0536
 16  5-11      194.53      244.60      291.06  0.7953  0.0014   0.2558
0.9363 -
0.2352   0.7696 -0.6364 -0.0825
 16  6 -1      222.87      278.73      312.50  0.7996  0.0016   0.2566
0.9361 -
0.2350   0.7937 -0.5750  0.2067
 16  6 -2       84.73      105.88      388.37  0.8002  0.0017   0.2488
0.9377 -
0.2370   0.7991 -0.5767  0.1797
 16  6 -3      342.17      427.45      311.93  0.8005  0.0017   0.2416
0.9392 -
0.2387   0.8037 -0.5782  0.1525
 16  6 -4       96.07      120.02      345.19  0.8004  0.0017   0.2352
0.9404 -
0.2403   0.8076 -0.5794  0.1252
 16  6 -5      299.67      374.56      256.87  0.8001  0.0017   0.2297
0.9415 -
0.2417   0.8106 -0.5805  0.0976
 16  6 -6      311.52      389.69      330.63  0.7994  0.0017   0.2249
0.9423 -
0.2428   0.8129 -0.5814  0.0698
 16  6 -7      127.91      160.20      289.52  0.7984  0.0016   0.2209
0.9431 -
0.2437   0.8143 -0.5822  0.0418
 16  6 -8      144.67      181.46      304.77  0.7973  0.0016   0.2178
0.9436 -
0.2445   0.8149 -0.5828  0.0136
 16  6 -9       71.59       89.95      309.54  0.7959  0.0016   0.2156
0.9440 -
0.2450   0.8146 -0.5832 -0.0148
 16  6-10      158.19      199.13      346.27  0.7944  0.0015   0.2142
0.9442 -
0.2453   0.8134 -0.5834 -0.0434
 16  6-11       25.39       32.03      327.92  0.7929  0.0015   0.2138
0.9443 -
0.2454   0.8113 -0.5835 -0.0722
 16  7 -1       87.87      109.97      336.51  0.7990  0.0017   0.2221
0.9428 -
0.2435   0.8280 -0.5209  0.2152
 16  7 -2      122.14      152.82      308.89  0.7992  0.0017   0.2139
0.9443 -
0.2454   0.8336 -0.5223  0.1882
 16  7 -3       11.15       13.96      255.18  0.7991  0.0017   0.2065
0.9455 -
0.2472   0.8386 -0.5236  0.1610
 16  7 -4      148.86      186.37      389.20  0.7987  0.0017   0.1998
0.9465 -
0.2487   0.8428 -0.5247  0.1337
 16  7 -5      199.20      249.61      277.58  0.7980  0.0017   0.1939
0.9474 -
0.2501   0.8461 -0.5256  0.1061
 16  7 -6      224.03      281.06      381.77  0.7971  0.0017   0.1888
0.9482 -
0.2513   0.8487 -0.5264  0.0784
 16  7 -7       33.45       42.02      281.55  0.7959  0.0017   0.1845
0.9488 -
0.2522   0.8505 -0.5270  0.0504
 16  7 -8       71.93       90.53      289.92  0.7945  0.0016   0.1811
0.9492 -
0.2530   0.8514 -0.5275  0.0223
 16  7 -9      -85.48     -107.80      251.91  0.7930  0.0016   0.1785
0.9496 -
0.2536   0.8515 -0.5279 -0.0061
 16  7-10      209.64      264.89      331.14  0.7914  0.0016   0.1768
0.9498 -
0.2540   0.8506 -0.5281 -0.0346
"ok4dc in P"  PLATON-MULABS    Page   28
========================================================================
========
====================================================
 16  7-11      111.98      141.78      340.10  0.7898  0.0016   0.1760
0.9499 -
0.2542   0.8489 -0.5283 -0.0634
 16  7-12      247.72      314.25      318.92  0.7883  0.0016   0.1761
0.9499 -
0.2541   0.8463 -0.5283 -0.0923
 16  8 -1      135.73      169.82      346.68  0.7992  0.0017   0.1912
0.9478 -
0.2507   0.8586 -0.4649  0.2225
 16  8 -2      164.24      205.57      309.69  0.7989  0.0017   0.1828
0.9490 -
0.2526   0.8645 -0.4661  0.1955
 16  8 -3      248.16      310.84      375.94  0.7984  0.0017   0.1751
0.9500 -
0.2544   0.8697 -0.4672  0.1683
 16  8 -4       60.82       76.26      301.55  0.7975  0.0017   0.1682
0.9509 -
0.2559   0.8741 -0.4681  0.1409
 16  8 -5      -36.74      -46.13      344.33  0.7964  0.0017   0.1620
0.9516 -
0.2573   0.8778 -0.4689  0.1134
 16  8 -6      385.26      484.54      337.88  0.7951  0.0017   0.1567
0.9522 -
0.2584   0.8806 -0.4695  0.0856
 16  8 -7      672.57      847.50      385.27  0.7936  0.0017   0.1521
0.9527 -
0.2594   0.8826 -0.4700  0.0577
 16  8 -8      185.52      234.26      305.75  0.7919  0.0016   0.1484
0.9531 -
0.2602   0.8838 -0.4704  0.0296
 16  8 -9      244.40      309.29      358.55  0.7902  0.0016   0.1455
0.9533 -
0.2609   0.8842 -0.4707  0.0013
 16  8-10      324.54      411.60      332.82  0.7885  0.0016   0.1435
0.9535 -
0.2613   0.8837 -0.4710 -0.0272
 16  8-11      181.89      231.18      304.35  0.7868  0.0016   0.1424
0.9536 -
0.2615   0.8823 -0.4711 -0.0559
 16  8-12      165.53      210.82      249.30  0.7852  0.0016   0.1422
0.9537 -
0.2616   0.8799 -0.4712 -0.0848
 15  2 -6      105.64      131.56      244.45  0.8030  0.0016   0.3585
0.9083 -
0.2077   0.6143 -0.7907  0.0344
 15  2 -7      311.45      388.38      255.94  0.8019  0.0016   0.3561
0.9091 -
0.2084   0.6142 -0.7916  0.0061
 15  2 -8      197.91      247.19      228.54  0.8007  0.0015   0.3546
0.9096 -
0.2089   0.6132 -0.7921 -0.0224
 15  2 -9       64.16       80.28      234.10  0.7992  0.0015   0.3540
0.9098 -
0.2090   0.6112 -0.7923 -0.0511
 15  2-10       28.51       35.73      231.24  0.7978  0.0014   0.3544
0.9097 -
0.2089   0.6083 -0.7922 -0.0802
 15  3 -1      258.52      321.27      249.71  0.8047  0.0017   0.3335
0.9163 -
0.2148   0.6517 -0.7376  0.1861
 15  3 -2      293.47      364.30      305.68  0.8056  0.0017   0.3262
0.9184 -
0.2168   0.6564 -0.7398  0.1592
 15  3 -3      375.03      465.26      290.29  0.8061  0.0017   0.3198
0.9203 -
0.2185   0.6604 -0.7417  0.1320
 15  3 -4      439.00      544.51      320.51  0.8062  0.0017   0.3141
0.9219 -
0.2201   0.6635 -0.7433  0.1046
 15  3 -5      127.72      158.46      231.15  0.8060  0.0017   0.3093
0.9232 -
0.2214   0.6658 -0.7447  0.0770
"ok4dc in P"  PLATON-MULABS    Page   29
========================================================================
========
====================================================
 15  3 -6       91.40      113.48      236.12  0.8055  0.0017   0.3053
0.9243 -
0.2224   0.6673 -0.7458  0.0491
 15  3 -7       63.49       78.91      302.37  0.8046  0.0016   0.3022
0.9251 -
0.2233   0.6678 -0.7467  0.0210
 15  3 -8      127.23      158.34      240.11  0.8035  0.0016   0.3001
0.9257 -
0.2238   0.6675 -0.7473 -0.0073
 15  3 -9      223.09      278.10      305.18  0.8022  0.0015   0.2988
0.9260 -
0.2242   0.6662 -0.7477 -0.0359
 15  3-10      334.90      418.25      315.80  0.8007  0.0015   0.2986
0.9261 -
0.2242   0.6639 -0.7478 -0.0648
:: MIN  Transmission =  0.74670
:: MAX  Transmission =  0.86210
::   41256 Reflections on Input
::   41256 Reflections on Output
Absorption Correction Variables:
------------------------------------------------------------------------
--------
----------------------------------------------------
L0max  =  8                       Even Order Limit of Spherical Harmonic
Expansion     Y(l,m); l = 0, Lmax; m = -l, +l
L1max  =  0                       Odd Order Limit
mu     =      1.213 mm**-1        Linear Absorption Coefficient
Radius =      0.123 mm            Estimated Radius of "Equivalent"
Spherical
Crystal
Tmin   =      0.120 mm            Estimated Minimum Crystal Thickness
Tmax   =      0.330 mm            Estimated Maximum Crystal Thickness
Umin   =  0.500E-15               Eigenvalue Filtering Factor
FSQMIN =  1.00                    Minimum FSQ/Sigma(FSQ) for
Measurements Used
for YLM Fit
FSQMAX =  0.100E+11               Maximum FSQ for Measurements Used for
YLM Fit
STLMIN =  0.00 Ang**-1            Min Sin(Theta)/Lambda For Reflections
Used
 for
YLM Fit
STLMAX =  9.00 Ang**-1
Max Sin(Theta)/Lambda for Reflections Used
 for
YLM Fit
Amin   =  0.500E+00               Minimum Expected Relative Transmission
Factor
Amax   =  0.150E+01               Maximum Expected Relative Transmission
Factor
"ok4dc in P"  PLATON-SUMMARY   Page   30
=============================================================
=======================================================================
                                                          ===========
********************************************************* N O T I C E
 **************************************************
                                                          ===========
- PLATON Reference : Spek, A.L. (2003). J. Appl. Cryst. 36, 7-13.
                     Spek, A.L. (2010). Acta Cryst. D65, 148-155.
- Output Values (Esd) may have  been set to 99, 999 or 9999 to Avoid
Format
 Overflow
- Derived Parameter SU's (= Esd's) may be Incorrect in Cases
where Covariances
 in the Atom Parameters should have been taken
  into Account (e.g. Those Involving Atoms That were Refined
with Constraints)
- ROUNDING, in particular of the Input Coordinate Data,
may give deviating
 values for derived geometry parameters.
  However, differences should be within the associated esd-range.
- PLATON is NOT a Finished Program. The Implementation
of Additional Options is
 Planned. Some of the More Advanced
  Features are Experimental and may Contain Loose Ends.
- The Communication of Glitches Encountered will be
Appreciated: E-mail:
 a.l.spek@uu.nl
- Recent versions of PLATON may be obtained by Anonymous FTP from
 xraysoft.chem.uu.nl
- More INFO can be found on http://www.cryst.chem.uu.nl/platon/
:: Input Xtal Data from File platon.input - Data Type SPF
:: NORMAL END of PLATON :    30 Pages on FILE platon.lis
;
data_New_Global_Publ_Block
_journal_date_recd_electronic     2013-06-08
_journal_date_accepted     2013-07-03
_journal_name_full     'Acta Crystallographica, Section E'
_journal_year     2013
_journal_volume     69
_journal_issue      8
_journal_page_first     m448
_journal_page_last     m449
_journal_paper_category     QM
_journal_paper_doi     10.1107/S1600536813018485
_journal_coeditor_code     NR2046
_publ_contact_author_name     'Turganbay Iskenderov'
_publ_contact_author_address
;
Kiev National Taras Shevchenko University,
Department of Chemistry,
Volodymyrska Str. 64,
01601 Kiev, Ukraine
;
_publ_contact_author_email     tiskenderov@ukr.net
_publ_contact_author_fax      380442393393
_publ_contact_author_phone      380442393393
_publ_section_title
;
(2,2'-Bipyridine-\k^2^<i>N</i>,<i>N</i>')tetrakis(dimethyl
sulfoxide-\k<i>O</i>)copper(II) bis(perchlorate)
;
loop_
    _publ_author_name
    _publ_author_footnote
    _publ_author_address
    'Iskenderov, Turganbay' .
;
Department of Chemistry, National Taras
Shevchenko University, Volodymyrska
Str. 64, 01601 Kyiv, Ukraine
;
