# Supplementary material for: (2,2′-Bi­pyridine-κ2 N,N′)tetra­kis­(dimethyl sulfoxide-κO)copper(II) bis­(perchlorate)
Source: Acta Crystallogr Sect E Struct Rep Online. 2013 Jul 10;69(Pt 8):m448–9. doi: 10.1107/S1600536813018485 (PMC3793687; doi:10.1107/S1600536813018485)
Supplement: Supplementary file 2 [file e-69-0m448-Isup2.hkl]

# 
# h,k,l, Fc-squared, Fo-squared, sigma(Fo-squared) and status flag 
# 
data_I
_shelx_title ' ok4dc in P2(1)/n' 
_shelx_refln_list_code          4 
_shelx_F_calc_maximum      460.77 
_exptl_crystal_F_000      1508.00 
_reflns_d_resolution_high  0.5953 
 
loop_ 
 _symmetry_equiv_pos_as_xyz 
 'x, y, z' 
 '-x+1/2, y+1/2, -z+1/2' 
 '-x, -y, -z' 
 'x-1/2, -y-1/2, z-1/2' 
 
_cell_length_a    10.8050 
_cell_length_b    11.6470 
_cell_length_c    24.5210 
_cell_angle_alpha  90.000 
_cell_angle_beta   94.984 
_cell_angle_gamma  90.000 
 
_shelx_F_squared_multiplier     1.000 
 
loop_ 
 _refln_index_h 
 _refln_index_k 
 _refln_index_l 
 _refln_F_squared_calc 
 _refln_F_squared_meas 
 _refln_F_squared_sigma 
 _refln_observed_status 
   2   0   0    53804.81    58550.19    723.89 o 
   4   0   0    20626.97    17392.44    125.95 o 
   6   0   0     2588.70     2741.11     56.37 o 
   8   0   0    27541.02    28161.36    681.32 o 
  10   0   0      442.54      440.44    108.28 o 
  12   0   0       39.36      163.72    230.98 o 
   2   1   0     1628.30     1942.69     43.14 o 
   3   1   0     7217.29     7531.76     75.75 o 
   4   1   0     1276.47     1953.21     46.46 o 
   5   1   0     4714.42     4771.85     63.80 o 
   6   1   0      235.55      205.43     45.25 o 
   7   1   0      310.92      401.79     40.27 o 
   8   1   0      130.11      233.51     56.27 o 
   9   1   0      316.69      321.70     54.88 o 
  10   1   0      317.91      492.39    149.67 o 
  11   1   0     1127.60     1083.33    109.51 o 
  12   1   0     1037.03      979.40    137.98 o 
  13   1   0      216.40      123.65    164.70 o 
   0   2   0    79117.16    84002.62    319.69 o 
   1   2   0     5815.25     5710.71     95.00 o 
   2   2   0   212307.80   218272.66   3265.73 o 
   3   2   0      499.86      628.54     34.18 o 
   4   2   0    15202.46    13376.97    173.68 o 
   5   2   0     1700.59     1721.17     46.72 o 
   6   2   0    33793.30    32715.28    411.50 o 
   7   2   0      517.78      611.15     48.67 o 
   8   2   0      264.38      393.65     50.72 o 
   9   2   0      633.79      468.38     81.73 o 
  10   2   0      310.18      445.75     82.35 o 
  11   2   0      308.33      311.37     98.88 o 
  12   2   0      110.07      195.53    102.24 o 
  13   2   0        3.29      166.66    124.88 o 
  14   2   0      214.71      499.11    265.50 o 
   1   3   0     5714.74     5900.85     95.60 o 
   2   3   0      474.96      632.63     29.18 o 
   3   3   0      730.66      662.15     36.95 o 
   4   3   0     2491.52     2715.47     45.81 o 
   5   3   0      207.09      292.78     32.16 o 
   6   3   0      628.63      668.86     38.75 o 
   7   3   0     1320.99     1223.23     65.87 o 
   8   3   0      693.41      797.48     69.38 o 
   9   3   0       72.14      214.45     65.58 o 
  10   3   0      374.70      371.19     81.59 o 
  11   3   0       82.67      269.08     81.91 o 
  12   3   0      960.25      856.46    117.09 o 
  13   3   0      172.28      238.73    124.98 o 
  14   3   0      626.53      556.62    264.00 o 
  15   3   0      694.42     1016.89    287.26 o 
   0   4   0    46779.05    43868.88    904.28 o 
   1   4   0       67.21       89.96     21.16 o 
   2   4   0    20158.55    17373.71    199.17 o 
   3   4   0      808.51      691.96     35.47 o 
   4   4   0    27112.71    26646.69    494.37 o 
   5   4   0      446.30      397.47     50.72 o 
   6   4   0     6114.45     5837.78     97.51 o 
   7   4   0      732.20      652.03     61.85 o 
   8   4   0      418.32      414.99     64.58 o 
   9   4   0       30.10      119.14     67.82 o 
  10   4   0     1700.68     1449.95     96.36 o 
  11   4   0      350.76      256.65     90.80 o 
  12   4   0     2032.67     1779.51    138.14 o 
  13   4   0      416.94      294.64    111.68 o 
  14   4   0      475.12      401.05    212.46 o 
  15   4   0      130.25      212.44    224.86 o 
  16   4   0      107.82      400.55    295.44 o 
   1   5   0    13506.94    14119.42    131.13 o 
   2   5   0      234.62      419.44     41.09 o 
   3   5   0      515.23      553.14     39.02 o 
   4   5   0      684.51      686.21     39.95 o 
   5   5   0      564.22      656.53     45.15 o 
   6   5   0      887.52      943.32     87.59 o 
   7   5   0        0.38      135.50     62.42 o 
   8   5   0      765.22      700.53     74.50 o 
   9   5   0      402.78      546.62     75.26 o 
  10   5   0     1549.00     1714.72    125.12 o 
  11   5   0      133.13      131.08     90.30 o 
  12   5   0        6.67      152.20     98.21 o 
  13   5   0      563.60      435.80    120.61 o 
  14   5   0      391.93      305.35    270.47 o 
  15   5   0      257.29      488.60    275.22 o 
  16   5   0      116.58      167.09    316.37 o 
  17   5   0       16.16      247.00    296.53 o 
   0   6   0    18483.30    15388.57    376.00 o 
   1   6   0      674.53      731.82     31.64 o 
   2   6   0    26019.44    23879.52    212.82 o 
   3   6   0       45.48      164.07     39.47 o 
   4   6   0     7453.28     6751.00    106.18 o 
   5   6   0     1836.44     1920.03     61.36 o 
   6   6   0     8895.46     9166.71    213.97 o 
   7   6   0     2061.33     1955.16     86.04 o 
   8   6   0     2177.29     1913.29     94.35 o 
   9   6   0     1914.45     1956.75    104.62 o 
  10   6   0      615.22      689.85    103.15 o 
  11   6   0        1.17      187.67     96.55 o 
  12   6   0       12.13      132.68    129.64 o 
  13   6   0      165.31      359.68    245.49 o 
  14   6   0        3.94      140.87    206.82 o 
  15   6   0       19.50      119.20    328.60 o 
  16   6   0       46.98      386.59    310.70 o 
   1   7   0     3792.10     3594.29     41.25 o 
   2   7   0     2258.96     2212.13     47.05 o 
   3   7   0      278.86      362.91     63.99 o 
   4   7   0     2041.51     2078.70     64.33 o 
   5   7   0      206.98      337.74     68.21 o 
   6   7   0     1125.69     1286.22     96.63 o 
   7   7   0       88.21       77.60     61.93 o 
   8   7   0       37.15      110.18     87.79 o 
   9   7   0      259.05      351.39     94.39 o 
  10   7   0        3.29      162.35    100.92 o 
  11   7   0      149.43      144.53     97.14 o 
  12   7   0     1734.11     1919.43    162.82 o 
  13   7   0       94.92      -18.40    206.70 o 
  14   7   0      180.64       95.30    182.69 o 
  15   7   0       26.49       24.11    303.28 o 
  16   7   0      221.93      201.08    306.06 o 
   0   8   0    40039.43    41552.12    672.05 o 
   1   8   0      895.47      939.42     46.27 o 
   2   8   0     4468.09     4035.21     92.23 o 
   3   8   0    11675.31    11216.59    200.49 o 
   4   8   0     7453.03     7248.77    215.55 o 
   5   8   0       73.97      179.47     74.75 o 
   6   8   0     3841.61     3784.64    130.96 o 
   7   8   0      786.15      900.64     93.08 o 
   8   8   0     2236.54     2065.70    106.49 o 
   9   8   0       40.21       95.31     83.27 o 
  10   8   0       90.61      164.25    107.99 o 
  11   8   0     2520.39     2693.66    199.86 o 
  12   8   0      109.15      162.47    184.78 o 
  13   8   0       68.92      207.89    273.41 o 
  14   8   0      236.94      456.29    294.47 o 
  15   8   0        3.09      257.84    282.45 o 
  16   8   0       10.72      229.25    350.70 o 
   1   9   0       70.71      129.55     42.27 o 
   2   9   0     1220.48     1290.79     58.01 o 
   3   9   0      198.81      296.99     54.33 o 
   4   9   0      481.17      401.91     64.37 o 
   5   9   0       42.83       92.94     67.67 o 
   6   9   0      988.40      948.96     96.92 o 
   7   9   0       28.72      169.81     99.62 o 
   8   9   0      607.01      562.82    131.40 o 
   9   9   0       12.48       65.86    107.70 o 
  10   9   0       44.47      115.48    128.79 o 
  11   9   0      543.80      472.31    189.77 o 
  12   9   0       47.09      197.76    175.01 o 
  13   9   0       14.29       70.58    221.71 o 
  14   9   0       55.27      131.43    243.95 o 
  15   9   0        3.26      255.18    324.22 o 
   0  10   0     6984.36     7834.90    261.61 o 
   1  10   0       67.18      195.07     57.69 o 
   2  10   0     2774.09     2928.58     86.34 o 
   3  10   0     1024.41      948.13     70.05 o 
   4  10   0     1967.13     1748.54     79.27 o 
   5  10   0     4676.86     5035.50    118.64 o 
   6  10   0     1054.27     1029.60    103.98 o 
   7  10   0      491.33      392.52     96.18 o 
   8  10   0     1232.11     1182.27    134.64 o 
   9  10   0      729.50      937.31    129.96 o 
  10  10   0       55.67       88.18    111.88 o 
  11  10   0        8.70      198.17    235.70 o 
  12  10   0      498.50      468.95    232.83 o 
  13  10   0       15.49      307.39    240.39 o 
  14  10   0       27.46       70.08    276.45 o 
  15  10   0       38.60      -43.27    274.17 o 
   1  11   0       87.10      184.94     67.00 o 
   2  11   0      436.98      427.71     74.53 o 
   3  11   0       10.60      159.78     64.83 o 
   4  11   0      467.02      476.44     86.62 o 
   5  11   0      579.84      577.89     86.18 o 
   6  11   0      180.80      251.32     95.53 o 
   7  11   0       83.19      158.06    128.63 o 
   8  11   0        8.84      172.40    100.81 o 
   9  11   0      170.70      195.73    113.51 o 
  10  11   0      108.00      260.48    177.81 o 
  11  11   0      214.22      214.45    219.27 o 
  12  11   0      297.01      307.77    249.78 o 
  13  11   0       20.05      329.34    362.03 o 
  14  11   0      136.83      390.72    337.90 o 
   0  12   0       10.87       65.46     91.30 o 
   1  12   0       52.87      232.00     78.53 o 
   2  12   0     2264.63     2445.46     99.42 o 
   3  12   0      300.94      359.58     83.27 o 
   4  12   0        9.65      264.12    103.35 o 
   5  12   0      232.07      265.59     83.44 o 
   6  12   0     2276.71     2183.36    123.79 o 
   7  12   0       49.96      129.04     93.74 o 
   8  12   0        6.08      165.62    120.67 o 
   9  12   0       21.29       95.19    145.85 o 
  10  12   0      577.54      836.27    302.50 o 
  11  12   0        8.78      126.36    241.15 o 
  12  12   0       37.11      128.52    250.99 o 
  13  12   0      185.17      248.26    261.04 o 
   1  13   0        6.47      202.63     79.12 o 
   2  13   0      111.02      138.49     75.47 o 
   3  13   0       87.66      262.58     92.22 o 
   4  13   0       34.39      136.82     83.20 o 
   5  13   0      139.62      296.47    114.69 o 
   6  13   0      219.71      193.77    102.28 o 
   7  13   0       80.89      271.44    125.33 o 
   8  13   0       55.80      233.05    131.30 o 
   9  13   0       67.56      302.79    223.91 o 
  10  13   0      415.23      242.43    292.24 o 
  11  13   0       46.41      202.81    245.61 o 
  12  13   0       30.63       93.31    276.47 o 
  13  13   0       39.29      199.02    304.42 o 
   0  14   0     1478.59     1504.25    151.45 o 
   1  14   0       26.89      194.04     84.09 o 
   2  14   0       10.68      123.91     85.45 o 
   3  14   0      246.66      236.15    102.78 o 
   4  14   0      406.94      404.96    106.00 o 
   5  14   0        0.06      109.21    100.98 o 
   6  14   0       29.00       29.82    121.41 o 
   7  14   0       90.88      114.19    188.66 o 
   8  14   0      987.40     1015.15    199.85 o 
   9  14   0        4.34       66.30    187.94 o 
  10  14   0      284.44      371.55    191.98 o 
  11  14   0       35.35       80.13    275.48 o 
  12  14   0      689.74      699.17    352.45 o 
   1  15   0       55.31      223.88     92.58 o 
   2  15   0       15.40      141.77    118.17 o 
   3  15   0       59.40      204.68    129.29 o 
   4  15   0       45.79      273.41    155.05 o 
   5  15   0       41.95      164.07    166.24 o 
   6  15   0        4.07      126.09    192.84 o 
   7  15   0        0.74      199.94    159.15 o 
   8  15   0       77.34      235.47    198.32 o 
   9  15   0      112.02       86.33    195.77 o 
  10  15   0       28.39      283.70    206.26 o 
  11  15   0        0.41      167.68    287.28 o 
   0  16   0      374.29      402.21    286.31 o 
   1  16   0        8.62      213.19    170.08 o 
   2  16   0       63.90      334.93    177.03 o 
   3  16   0      116.46      171.09    155.05 o 
   4  16   0      343.04      272.70    203.77 o 
   5  16   0       59.81      238.91    185.66 o 
   6  16   0      955.81      982.23    218.72 o 
   7  16   0        1.21      227.74    188.99 o 
   8  16   0        6.59      135.25    163.41 o 
   9  16   0       22.77      158.58    227.64 o 
   1  17   0      128.16      282.82    257.80 o 
   2  17   0        8.74       74.96    229.83 o 
   3  17   0        1.59      155.62    185.47 o 
   4  17   0      140.91       76.95    172.09 o 
   5  17   0       13.26      112.61    182.52 o 
   6  17   0        3.21      129.29    217.94 o 
   7  17   0       13.82      123.65    188.61 o 
   8  17   0      153.50      417.74    337.99 o 
   0  18   0      423.18      381.78    268.91 o 
   1  18   0       40.13      160.56    237.67 o 
   2  18   0        6.08       98.90    232.99 o 
   3  18   0        4.66       40.05    228.60 o 
   4  18   0       25.99      200.42    203.18 o 
   5  18   0        2.52       24.20    188.69 o 
   6  18   0        7.23      130.82    274.65 o 
   1  19   0       21.90      243.54    223.85 o 
   2  19   0        8.64      125.87    204.71 o 
   3  19   0       46.78      228.36    212.47 o 
 -13   0   1     4536.75     4078.30    322.35 o 
 -11   0   1      707.70      857.37    122.78 o 
  -9   0   1    24507.10    25840.07    209.18 o 
  -7   0   1    15170.58    14893.80    229.38 o 
  -5   0   1     5098.21     3871.74     61.33 o 
  -3   0   1     6921.54     6215.08     83.75 o 
   3   0   1    12822.40    12228.78    112.96 o 
   5   0   1     8444.75     7361.42     70.04 o 
   7   0   1     2324.64     1809.32    121.41 o 
   9   0   1     3103.29     2972.39    121.92 o 
  11   0   1       40.40      125.20    185.01 o 
  13   0   1       88.82      -82.22    271.80 o 
 -13   1   1      565.05      721.57    146.35 o 
 -12   1   1       50.99      112.95     92.26 o 
 -11   1   1     1294.05     1285.79    110.49 o 
 -10   1   1      314.59      347.09     68.36 o 
  -9   1   1       75.44      275.88     56.05 o 
  -8   1   1     1784.53     1931.80     67.24 o 
  -7   1   1      514.48      743.47     35.47 o 
  -6   1   1     1497.47     1387.62     38.09 o 
  -5   1   1      263.98      380.85     30.32 o 
  -4   1   1       71.45      175.24     24.65 o 
  -3   1   1      113.45      148.25     21.67 o 
  -2   1   1      562.48      532.13     20.37 o 
   2   1   1     2044.37     2103.41     47.70 o 
   3   1   1     5400.19     5891.19    155.27 o 
   4   1   1       35.08      112.90     46.41 o 
   5   1   1     7891.78     8675.93     85.23 o 
   6   1   1     6225.38     6314.95    238.74 o 
   7   1   1     4706.58     4475.43    166.11 o 
   8   1   1       45.37      209.15     47.69 o 
   9   1   1     8574.04     7171.69    121.59 o 
  10   1   1       13.53      123.66     70.73 o 
  11   1   1      286.26      258.19     94.66 o 
  12   1   1        7.14      108.92    109.19 o 
  13   1   1      994.26     1076.84    271.77 o 
 -14   2   1      150.08       16.29    184.77 o 
 -13   2   1     3201.70     3312.80    196.96 o 
 -12   2   1        2.10      117.12     94.41 o 
 -11   2   1     9402.56     9877.83    213.28 o 
 -10   2   1      838.71      870.03     88.76 o 
  -9   2   1      914.39     1112.44     81.66 o 
  -8   2   1     2486.57     2262.17     71.96 o 
  -7   2   1     8013.98     7731.19     72.02 o 
  -6   2   1      128.00      248.82     40.47 o 
  -5   2   1    22577.02    21496.34    207.24 o 
  -4   2   1      434.26      485.57     33.17 o 
  -3   2   1    20183.74    19651.78    277.54 o 
  -2   2   1     5603.56     5780.53     90.75 o 
  -1   2   1     6281.48     6316.11     47.00 o 
   0   2   1     2582.60     2445.39     37.16 o 
   1   2   1      235.99      308.29     22.17 o 
   2   2   1       23.71       86.42     33.39 o 
   3   2   1     5753.83     5490.54     58.21 o 
   4   2   1     3248.52     2652.92     70.60 o 
   5   2   1       12.78       82.38     25.81 o 
   6   2   1        3.86       99.01     29.74 o 
   7   2   1       92.78      246.85     47.12 o 
   8   2   1     1914.81     1938.20     76.73 o 
   9   2   1      221.95      247.16     69.30 o 
  10   2   1      160.72      163.00     72.61 o 
  11   2   1      246.50      411.28     94.29 o 
  12   2   1        7.78      151.88    100.92 o 
  13   2   1      159.44      352.63    139.79 o 
  14   2   1      121.61      192.24    206.75 o 
 -15   3   1      244.39      289.98    225.41 o 
 -14   3   1      398.69      648.10    246.74 o 
 -13   3   1      512.20      490.71    126.88 o 
 -12   3   1        7.99      189.15    100.33 o 
 -11   3   1      557.66      607.37     99.38 o 
 -10   3   1     1538.53     1442.91     91.51 o 
  -9   3   1      121.17      115.25     61.44 o 
  -8   3   1     3935.61     3278.06     85.77 o 
  -7   3   1      266.50      320.32     70.54 o 
  -6   3   1     8054.44     8219.34    121.72 o 
  -5   3   1     2930.27     2954.98     81.44 o 
  -4   3   1      203.12      302.41     30.22 o 
  -3   3   1     5353.20     5676.03     61.72 o 
  -2   3   1     1729.11     1620.07     36.01 o 
  -1   3   1    10585.89    11398.42     82.32 o 
   0   3   1    10551.30    10740.23    115.64 o 
   1   3   1     3492.92     3369.99     61.15 o 
   2   3   1        0.12     1092.01    484.85 o 
   3   3   1    21120.17    20608.68    273.64 o 
   4   3   1     4480.68     4273.29     54.57 o 
   5   3   1     6786.78     6813.13    117.64 o 
   6   3   1        0.09       73.64     27.29 o 
   7   3   1     3231.77     2876.09     74.14 o 
   8   3   1       95.34      252.38     61.03 o 
   9   3   1      585.48      464.43     76.12 o 
  10   3   1     1074.10     1201.44     86.81 o 
  11   3   1     4631.50     4519.27    114.84 o 
  12   3   1     1148.83     1282.45    117.22 o 
  13   3   1      284.76      361.02    113.21 o 
  14   3   1      126.46      200.89    199.99 o 
  15   3   1      680.71      787.67    322.56 o 
 -16   4   1        7.60      158.20    282.97 o 
 -15   4   1     1197.56     1127.46    290.41 o 
 -14   4   1        1.55       39.16    220.19 o 
 -13   4   1     2041.66     1938.35    124.98 o 
 -12   4   1       92.97      200.31     96.55 o 
 -11   4   1     5672.40     5401.29    186.23 o 
 -10   4   1      573.25      501.94     90.23 o 
  -9   4   1     6504.72     6833.22    124.17 o 
  -8   4   1      647.28      651.33     72.14 o 
  -7   4   1     3481.68     3277.71     80.39 o 
  -6   4   1      486.85      463.82     56.99 o 
  -5   4   1     6162.30     6414.88     71.38 o 
  -4   4   1      572.69      624.42     44.20 o 
  -3   4   1     3974.52     4539.46     72.34 o 
  -2   4   1     1104.29     1253.98     35.50 o 
  -1   4   1       55.39       82.55     21.83 o 
   0   4   1      714.45      662.24     26.88 o 
   1   4   1      521.15      619.94     34.66 o 
   2   4   1      185.13      229.35     31.28 o 
   3   4   1    11500.98    11199.58    212.35 o 
   4   4   1      531.44      611.01     36.96 o 
   5   4   1      893.78     1083.87     45.14 o 
   6   4   1     1904.00     1957.37     63.07 o 
   7   4   1      278.92      328.99     61.24 o 
   8   4   1     1198.31     1379.01     78.33 o 
   9   4   1      370.32      422.74     87.01 o 
  10   4   1      585.66      566.57     88.97 o 
  11   4   1      467.59      474.51     97.15 o 
  12   4   1        0.15      137.41    104.67 o 
  13   4   1       90.93       41.14    102.60 o 
  14   4   1       35.17      240.08    200.04 o 
  15   4   1      147.45      259.17    232.80 o 
  16   4   1       61.00      173.16    248.28 o 
 -17   5   1      386.38      213.15    293.52 o 
 -16   5   1        1.16      358.59    283.18 o 
 -15   5   1      101.40      249.16    209.85 o 
 -14   5   1        4.95      119.32    288.44 o 
 -13   5   1      881.75      730.71    127.43 o 
 -12   5   1      418.82      546.59    104.73 o 
 -11   5   1      272.60      437.47     91.20 o 
 -10   5   1       19.00      173.17     78.40 o 
  -9   5   1      738.24      623.50     72.88 o 
  -8   5   1     6567.35     7168.80    106.03 o 
  -7   5   1      678.71      599.20     65.63 o 
  -6   5   1       17.78      142.98     49.07 o 
  -5   5   1     2717.86     2602.64     60.15 o 
  -4   5   1     6221.57     6336.41     82.06 o 
  -3   5   1    12733.29    13410.19    147.43 o 
  -2   5   1     2983.26     2854.67     73.52 o 
  -1   5   1      224.23      424.39     29.03 o 
   0   5   1      674.15      652.63     29.00 o 
   1   5   1    19239.87    20669.54    289.57 o 
   2   5   1      286.16      327.31     32.04 o 
   3   5   1     1264.09     1378.96     45.96 o 
   4   5   1       79.21      124.56     36.84 o 
   5   5   1     4344.83     4073.24     82.84 o 
   6   5   1     5804.18     5928.79    119.26 o 
   7   5   1       88.85      145.94     57.48 o 
   8   5   1     1104.96     1095.95     77.98 o 
   9   5   1     2781.56     2770.80    107.25 o 
  10   5   1      101.93      184.28     71.92 o 
  11   5   1      753.97      967.40    102.50 o 
  12   5   1      184.08      299.25    120.58 o 
  13   5   1      329.36      413.98    164.26 o 
  14   5   1      148.89       71.19    235.03 o 
  15   5   1        5.86      -46.82    284.32 o 
  16   5   1      204.71      -16.36    292.21 o 
 -16   6   1      127.37      251.60    282.07 o 
 -15   6   1     1390.37     1835.00    370.00 o 
 -14   6   1       37.55      321.82    258.88 o 
 -13   6   1     2402.59     2143.73    229.87 o 
 -12   6   1      694.06      553.35    124.28 o 
 -11   6   1     2481.06     2333.93    147.29 o 
 -10   6   1      172.21      222.33     97.82 o 
  -9   6   1     3089.79     2999.40    107.87 o 
  -8   6   1      131.25      186.37     77.38 o 
  -7   6   1     5106.97     5620.80    107.41 o 
  -6   6   1     1053.51     1191.32    113.41 o 
  -5   6   1     3506.83     3917.38     75.72 o 
  -4   6   1     2243.61     2019.20     68.73 o 
  -3   6   1      278.66      297.23     36.34 o 
  -2   6   1     5229.84     5425.40     63.07 o 
  -1   6   1     2343.74     2260.02     38.22 o 
   0   6   1     4397.25     4544.90     51.21 o 
   1   6   1     1914.93     1743.83     47.76 o 
   2   6   1      165.45      189.65     39.60 o 
   3   6   1       50.18      134.30     35.46 o 
   4   6   1      460.28      504.90     51.37 o 
   5   6   1      385.54      417.23     50.25 o 
   6   6   1     2354.20     2496.00     97.81 o 
   7   6   1     2515.78     2481.78     99.14 o 
   8   6   1     2802.16     2326.07     92.75 o 
   9   6   1      143.47      348.43     82.81 o 
  10   6   1      104.63      189.98     95.46 o 
  11   6   1       47.08      167.98     84.54 o 
  12   6   1       60.39      159.77    102.95 o 
  13   6   1       46.66      255.30    193.78 o 
  14   6   1      138.05      434.81    230.88 o 
  15   6   1        3.46       -5.55    300.01 o 
  16   6   1       48.47      352.76    371.77 o 
 -16   7   1        0.08       99.26    303.73 o 
 -15   7   1      154.77      412.55    350.03 o 
 -14   7   1        3.46      256.49    234.91 o 
 -13   7   1        8.87      335.53    265.76 o 
 -12   7   1      172.26      208.56    121.47 o 
 -11   7   1     2844.48     2657.13    130.37 o 
 -10   7   1      315.73      348.70    110.02 o 
  -9   7   1        0.09       76.06     79.55 o 
  -8   7   1      953.85      942.48    128.36 o 
  -7   7   1      142.65      174.22     82.94 o 
  -6   7   1     1006.86     1066.30     77.63 o 
  -5   7   1     1177.55     1187.64     67.08 o 
  -4   7   1     4274.66     4387.86     85.58 o 
  -3   7   1     6447.82     6458.87    107.01 o 
  -2   7   1     3773.86     3880.65     71.77 o 
  -1   7   1     4549.03     4972.29     47.54 o 
   0   7   1      945.30     1044.25     34.26 o 
   1   7   1     1330.63     1585.61     43.43 o 
   2   7   1     1467.70     1604.05     44.00 o 
   3   7   1    10978.00    11206.05    155.70 o 
   4   7   1     2160.35     2243.09     77.33 o 
   5   7   1      700.30      626.74     69.42 o 
   6   7   1      824.17      793.96     78.47 o 
   7   7   1     1323.35     1404.38     95.26 o 
   8   7   1     1255.98     1306.88    132.70 o 
   9   7   1      105.50      148.51     89.92 o 
  10   7   1      864.06      744.44    104.23 o 
  11   7   1      788.05      828.17    126.79 o 
  12   7   1      822.36      853.34    135.36 o 
  13   7   1      398.53      750.92    287.16 o 
  14   7   1      135.36      178.78    204.35 o 
  15   7   1      395.23      297.86    269.53 o 
  16   7   1      402.70      318.31    274.72 o 
 -16   8   1       20.43      153.29    312.93 o 
 -15   8   1      423.33      602.16    252.95 o 
 -14   8   1      437.32      402.07    300.68 o 
 -13   8   1     1750.72     2003.25    334.63 o 
 -12   8   1       31.40      136.39    169.46 o 
 -11   8   1      921.94      832.43    126.14 o 
 -10   8   1       77.23      164.64     99.92 o 
  -9   8   1     2932.26     2973.13    138.61 o 
  -8   8   1       61.85      180.36     85.95 o 
  -7   8   1     4253.37     4465.45    108.75 o 
  -6   8   1     5306.14     5154.77    131.82 o 
  -5   8   1     1043.21     1256.69     77.80 o 
  -4   8   1       54.65      197.15     65.49 o 
  -3   8   1     3320.17     3479.43     83.06 o 
  -2   8   1     2077.36     2082.56     61.08 o 
  -1   8   1      991.54      979.40     44.56 o 
   0   8   1     2329.66     2092.16     56.09 o 
   1   8   1     3654.19     3544.37     73.57 o 
   2   8   1     2937.99     2774.54     55.19 o 
   3   8   1        8.66      183.54     58.88 o 
   4   8   1       14.27       90.13     53.13 o 
   5   8   1     2678.15     2591.36    144.78 o 
   6   8   1      245.24      182.22     83.25 o 
   7   8   1      249.39      312.79     90.96 o 
   8   8   1     1326.75     1378.26    111.12 o 
   9   8   1      395.22      469.29     88.71 o 
  10   8   1       12.21      189.26    102.39 o 
  11   8   1        5.91      173.28    110.46 o 
  12   8   1       72.97       63.82    216.87 o 
  13   8   1      194.92      152.15    233.92 o 
  14   8   1       84.98      164.01    283.13 o 
  15   8   1        0.05      -41.35    249.28 o 
  16   8   1       14.27      255.99    370.92 o 
 -15   9   1      203.88      112.58    268.51 o 
 -14   9   1        2.47      134.87    283.35 o 
 -13   9   1       29.20      113.41    219.86 o 
 -12   9   1       76.48      190.06    189.35 o 
 -11   9   1        4.12      145.18    161.58 o 
 -10   9   1     1167.15      901.36    120.25 o 
  -9   9   1       55.25      205.76     89.94 o 
  -8   9   1       36.32      112.18     90.93 o 
  -7   9   1     1315.73     1130.10     89.27 o 
  -6   9   1      192.74       87.23     85.26 o 
  -5   9   1     1501.74     1410.26     91.53 o 
  -4   9   1     2177.85     2031.47     79.54 o 
  -3   9   1      489.53      436.29     58.60 o 
  -2   9   1     5226.51     5417.66     87.84 o 
  -1   9   1      892.05      679.18     60.94 o 
   0   9   1      320.36      361.71     46.71 o 
   1   9   1     2182.69     2039.14     60.90 o 
   2   9   1       92.07      184.08     46.25 o 
   3   9   1      685.92      615.45     53.81 o 
   4   9   1     1630.74     1476.24    109.29 o 
   5   9   1      598.37      627.06     86.37 o 
   6   9   1      896.79      839.86     93.62 o 
   7   9   1      446.95      370.34     86.49 o 
   8   9   1     1488.69     1367.79    120.77 o 
   9   9   1     3775.12     3770.99    170.66 o 
  10   9   1     1040.57     1011.33    131.76 o 
  11   9   1       19.28      169.78    122.71 o 
  12   9   1      880.37      777.07    284.32 o 
  13   9   1      653.73      523.12    245.98 o 
  14   9   1      154.84      626.15    307.43 o 
  15   9   1       39.50      169.22    294.96 o 
 -15  10   1      225.63      355.16    280.81 o 
 -14  10   1      133.16      169.36    307.84 o 
 -13  10   1      539.09      747.67    328.86 o 
 -12  10   1      417.43      529.95    248.05 o 
 -11  10   1      656.05      412.77    188.55 o 
 -10  10   1      382.13      392.25    120.36 o 
  -9  10   1     1176.46      926.22    122.44 o 
  -8  10   1      228.90      232.21     97.14 o 
  -7  10   1     1818.71     1724.68    106.36 o 
  -6  10   1      830.84      802.00    100.55 o 
  -5  10   1     2830.54     3115.53    128.40 o 
  -4  10   1        1.64       82.13     55.63 o 
  -3  10   1     1314.15     1314.12     95.83 o 
  -2  10   1      692.74      883.35     71.47 o 
  -1  10   1     2563.58     2656.03     81.91 o 
   0  10   1      342.31      472.64     61.81 o 
   1  10   1     1867.51     1676.55     73.84 o 
   2  10   1      236.72      298.91     53.69 o 
   3  10   1      995.59      869.85     61.22 o 
   4  10   1     2755.99     2749.51     85.03 o 
   5  10   1      559.84      601.14     76.29 o 
   6  10   1       16.95      103.07     81.87 o 
   7  10   1       17.09      183.13     86.64 o 
   8  10   1        0.29      140.90     95.14 o 
   9  10   1      193.61      181.49    118.24 o 
  10  10   1       28.01       48.51    121.66 o 
  11  10   1      212.97      200.16    230.67 o 
  12  10   1      261.11      435.71    230.88 o 
  13  10   1       39.88       88.31    262.06 o 
  14  10   1       19.90      251.70    251.29 o 
  15  10   1       80.24      255.21    324.74 o 
 -14  11   1       50.09      193.35    338.11 o 
 -13  11   1       25.03      231.62    290.93 o 
 -12  11   1        3.08      103.43    292.88 o 
 -11  11   1      269.21      197.79    209.78 o 
 -10  11   1      267.58      193.28    178.12 o 
  -9  11   1       73.90      183.10    102.23 o 
  -8  11   1      222.45      187.30    115.42 o 
  -7  11   1       17.76       89.43     98.31 o 
  -6  11   1      714.20      605.12     98.16 o 
  -5  11   1       18.41      145.05     67.43 o 
  -4  11   1       12.22      185.58     66.92 o 
  -3  11   1       71.15      207.37     67.75 o 
  -2  11   1       14.94      165.40     64.09 o 
  -1  11   1       33.08      103.70     62.35 o 
   0  11   1      139.45      245.94     65.19 o 
   1  11   1      742.73     1084.63     79.41 o 
   2  11   1        0.24      203.73     63.33 o 
   3  11   1     1875.12     1902.00     87.03 o 
   4  11   1      517.09      506.45     83.75 o 
   5  11   1      512.89      566.48     81.42 o 
   6  11   1     3457.60     3330.35    132.78 o 
   7  11   1      584.98      795.94    103.52 o 
   8  11   1        0.94      125.00     87.26 o 
   9  11   1      416.48      508.46    120.54 o 
  10  11   1      760.35      943.04    219.83 o 
  11  11   1     1261.77     1159.56    270.00 o 
  12  11   1       44.73      191.70    257.60 o 
  13  11   1      111.08      221.52    292.28 o 
  14  11   1      756.73     1082.46    402.76 o 
 -13  12   1      201.42      284.18    283.75 o 
 -12  12   1       32.91       46.39    251.94 o 
 -11  12   1     1163.97      967.51    246.74 o 
 -10  12   1      158.31      302.57    238.47 o 
  -9  12   1       46.25       42.57    189.85 o 
  -8  12   1      153.02      123.23    128.99 o 
  -7  12   1     1020.07     1005.38    112.12 o 
  -6  12   1      107.46      230.39     93.62 o 
  -5  12   1      557.69      664.15     96.72 o 
  -4  12   1      190.47      222.42     83.36 o 
  -3  12   1      856.81      967.67     86.26 o 
  -2  12   1        1.82      236.88     70.83 o 
  -1  12   1      750.59      763.80     70.68 o 
   0  12   1       98.83      162.16     66.81 o 
   1  12   1      360.40      370.47     77.16 o 
   2  12   1       68.47      195.85     68.01 o 
   3  12   1      506.73      468.69     81.82 o 
   4  12   1       94.53      129.31     89.41 o 
   5  12   1       26.56      168.30     89.13 o 
   6  12   1       74.38      132.57     88.72 o 
   7  12   1     1463.84     1470.52    137.88 o 
   8  12   1      474.50      466.96    111.94 o 
   9  12   1      147.10      142.41    142.10 o 
  10  12   1      536.96      628.10    288.49 o 
  11  12   1       68.30      310.16    232.33 o 
  12  12   1        5.86      138.05    249.11 o 
  13  12   1       24.99      194.21    252.01 o 
 -13  13   1       11.37       13.61    276.40 o 
 -12  13   1       19.69      283.02    282.59 o 
 -11  13   1       28.19       98.95    201.18 o 
 -10  13   1        1.59      140.42    272.58 o 
  -9  13   1       52.31      126.57    224.13 o 
  -8  13   1       62.76      142.53    172.82 o 
  -7  13   1       18.60      149.50    100.27 o 
  -6  13   1       75.63       68.03     94.49 o 
  -5  13   1      762.31      741.63    111.67 o 
  -4  13   1      235.20      302.64     89.98 o 
  -3  13   1      544.62      488.71     80.89 o 
  -2  13   1       18.60      158.26     74.34 o 
  -1  13   1        1.66      149.85     72.53 o 
   0  13   1        6.14      151.98     77.47 o 
   1  13   1      115.59      125.79     80.51 o 
   2  13   1        3.72       83.21     74.56 o 
   3  13   1      131.93      193.03     85.83 o 
   4  13   1     1106.95     1088.51    110.18 o 
   5  13   1      289.14      252.73    119.54 o 
   6  13   1        0.17      159.79    109.88 o 
   7  13   1       56.65      117.62    105.89 o 
   8  13   1      103.74      412.81    253.14 o 
   9  13   1      401.40      416.01    268.65 o 
  10  13   1       68.81      123.58    206.13 o 
  11  13   1      169.26      182.26    274.69 o 
  12  13   1     1070.96     1857.57    354.44 o 
  13  13   1       68.35       25.06    287.28 o 
 -12  14   1       17.06       54.10    300.96 o 
 -11  14   1       84.61       82.41    298.59 o 
 -10  14   1       87.95       84.48    170.38 o 
  -9  14   1     1403.29     1252.99    215.01 o 
  -8  14   1        0.33      125.13    178.33 o 
  -7  14   1      178.07      292.57    164.65 o 
  -6  14   1       25.79      189.37    164.14 o 
  -5  14   1      329.50      422.44    124.35 o 
  -4  14   1        6.83      133.89     94.20 o 
  -3  14   1      290.14      223.45     89.47 o 
  -2  14   1      518.54      685.35    101.94 o 
  -1  14   1      859.70      788.93    103.55 o 
   0  14   1       37.73      209.85     80.30 o 
   1  14   1      455.03      475.66     88.07 o 
   2  14   1      252.50      295.72     88.15 o 
   3  14   1      707.58      696.63    102.86 o 
   4  14   1      143.47      210.93     98.79 o 
   5  14   1      115.61      284.52    116.68 o 
   6  14   1      839.87     1127.07    175.09 o 
   7  14   1      273.53      243.26    190.32 o 
   8  14   1       25.46      123.65    180.14 o 
   9  14   1      338.25      342.73    165.32 o 
  10  14   1       22.96       -0.71    174.39 o 
  11  14   1      309.73      390.81    328.51 o 
  12  14   1        6.15      429.17    349.82 o 
 -11  15   1        1.07       56.78    317.56 o 
 -10  15   1        0.60      202.55    262.08 o 
  -9  15   1        0.26       72.76    263.12 o 
  -8  15   1      278.70      320.43    186.15 o 
  -7  15   1       16.25       63.88    144.89 o 
  -6  15   1       82.94      275.10    185.40 o 
  -5  15   1       11.85       79.28    184.88 o 
  -4  15   1      171.91      269.22    156.19 o 
  -3  15   1        6.53      219.85    136.60 o 
  -2  15   1        0.59      140.06    101.12 o 
  -1  15   1       23.23      190.04     96.09 o 
   0  15   1      253.56      343.78     99.16 o 
   1  15   1      104.17      234.28     94.03 o 
   2  15   1        1.58      195.08    109.89 o 
   3  15   1        5.28      175.23    117.94 o 
   4  15   1       21.95      126.17    160.72 o 
   5  15   1      300.96      403.10    177.13 o 
   6  15   1      689.58     1030.55    212.84 o 
   7  15   1       10.30      135.39    188.92 o 
   8  15   1      172.81      295.91    227.12 o 
   9  15   1       64.61      132.20    193.79 o 
  10  15   1      139.73      262.28    194.61 o 
  11  15   1       10.16      159.90    202.56 o 
  -9  16   1        5.76       62.87    286.19 o 
  -8  16   1        0.73       91.75    262.39 o 
  -7  16   1      298.25      335.88    194.21 o 
  -6  16   1        0.63      309.12    192.83 o 
  -5  16   1      169.71      327.45    183.71 o 
  -4  16   1       50.00      212.57    212.46 o 
  -3  16   1     1397.65     1196.12    287.39 o 
  -2  16   1      136.00      223.47    169.77 o 
  -1  16   1        3.95      135.12    183.78 o 
   0  16   1      120.49      292.93    191.31 o 
   1  16   1      150.62      577.72    201.33 o 
   2  16   1       39.18      239.10    173.89 o 
   3  16   1       22.22      106.00    168.11 o 
   4  16   1      147.04      285.98    165.09 o 
   5  16   1     1508.24     1520.58    194.33 o 
   6  16   1      187.74       76.83    195.47 o 
   7  16   1      364.25      373.38    163.90 o 
   8  16   1       89.65      150.21    200.60 o 
   9  16   1       60.75       77.42    181.34 o 
  10  16   1       80.69       11.43    252.84 o 
  -8  17   1      297.94      317.27    277.75 o 
  -7  17   1      107.25      129.20    330.64 o 
  -6  17   1       15.16      311.58    313.41 o 
  -5  17   1      101.32       41.40    165.22 o 
  -4  17   1      105.54      103.38    214.03 o 
  -3  17   1      206.37      304.49    173.63 o 
  -2  17   1      306.09      444.55    216.07 o 
  -1  17   1        7.45      223.14    175.91 o 
   0  17   1      366.54      587.79    191.11 o 
   1  17   1      224.71      423.67    265.02 o 
   2  17   1        8.04      152.83    179.50 o 
   3  17   1      178.82      242.50    191.50 o 
   4  17   1       61.05      251.04    201.01 o 
   5  17   1        5.51      213.30    210.05 o 
   6  17   1       33.69      115.49    208.85 o 
   7  17   1       41.87       62.87    191.75 o 
   8  17   1      152.83      197.42    197.91 o 
  -6  18   1        0.03      148.10    264.86 o 
  -5  18   1      103.74      251.41    275.52 o 
  -4  18   1        8.47      230.95    305.47 o 
  -3  18   1        3.67      187.02    233.29 o 
  -2  18   1       45.26      263.56    247.54 o 
  -1  18   1      301.11      426.99    218.85 o 
   0  18   1       96.52      215.93    181.08 o 
   1  18   1      403.51      378.26    258.37 o 
   2  18   1        0.81      133.56    210.68 o 
   3  18   1      248.09      280.77    194.35 o 
   4  18   1      133.64      291.86    187.18 o 
   5  18   1       87.79      230.60    212.94 o 
   6  18   1       15.45       17.02    186.98 o 
  -3  19   1       24.02      338.82    326.28 o 
  -2  19   1       71.03       62.78    262.82 o 
  -1  19   1       17.20      107.88    204.42 o 
   0  19   1      135.04       69.22    198.59 o 
   1  19   1      143.52      240.83    223.28 o 
   2  19   1        0.41      198.04    204.02 o 
   3  19   1       81.41      193.51    216.46 o 
 -12   0   2     1395.74     1205.01    228.63 o 
 -10   0   2      783.17      779.79     92.82 o 
  -8   0   2    14135.59    13560.86    188.32 o 
  -6   0   2    13768.05    13809.41    192.46 o 
  -4   0   2       67.52      270.76     84.06 o 
  -2   0   2     8958.45     8365.14    134.58 o 
   2   0   2     4588.32     4351.85    217.05 o 
   4   0   2     6405.88     5284.17     88.11 o 
   6   0   2      308.49      268.43     60.83 o 
   8   0   2     3842.80     4593.51    159.55 o 
  10   0   2     3159.52     3560.70    118.92 o 
  12   0   2      194.83      236.62    227.47 o 
 -13   1   2       98.21      101.63    130.35 o 
 -12   1   2      595.32      695.43    116.03 o 
 -11   1   2       45.42      109.42     83.00 o 
 -10   1   2      178.80      240.76     70.78 o 
  -9   1   2      517.78      427.51     68.56 o 
  -8   1   2     9755.81     9677.13    127.45 o 
  -7   1   2      631.75      708.81     40.31 o 
  -6   1   2      198.36      188.62     31.70 o 
  -5   1   2     1200.22     1188.99     46.92 o 
  -4   1   2       52.06      230.31     24.08 o 
  -3   1   2    20971.74    20360.98    282.28 o 
  -2   1   2      692.57      602.06     22.84 o 
  -1   1   2     1209.89     1093.28     51.59 o 
   1   1   2     6391.20     6329.26    116.43 o 
   2   1   2     7707.49     7598.16    142.67 o 
   3   1   2     6015.34     6485.97     54.98 o 
   4   1   2      720.09      443.19     38.92 o 
   5   1   2     2086.05     2039.01     61.65 o 
   6   1   2     1227.95      859.72     35.92 o 
   7   1   2       13.02      149.86     46.26 o 
   8   1   2     7015.19     6589.91     91.24 o 
   9   1   2      626.67      582.07     63.85 o 
  10   1   2     2255.63     2087.04     99.04 o 
  11   1   2       83.46      209.43     94.53 o 
  12   1   2      617.21      570.60    120.49 o 
  13   1   2      397.03      311.57    180.88 o 
 -14   2   2     2056.83     1424.98    220.69 o 
 -13   2   2      603.82      511.35    116.33 o 
 -12   2   2     1130.57     1249.99    103.14 o 
 -11   2   2      960.65      838.44     90.81 o 
 -10   2   2     1038.53     1032.14     80.62 o 
  -9   2   2       30.99      140.86     62.76 o 
  -8   2   2      274.52      230.85     54.43 o 
  -7   2   2      319.22      224.34     37.70 o 
  -6   2   2     2741.24     2598.96     61.60 o 
  -5   2   2     2311.06     1995.52     41.42 o 
  -4   2   2      520.44      547.23     30.11 o 
  -3   2   2      857.49     1016.24     29.71 o 
  -2   2   2    22792.22    24469.30    258.79 o 
  -1   2   2     5779.30     5555.73     78.19 o 
   0   2   2     3450.48     3815.84     38.74 o 
   1   2   2     1760.82     1806.98     36.86 o 
   2   2   2    27523.75    28401.15    383.67 o 
   3   2   2     6766.37     7065.67     53.15 o 
   4   2   2     2717.65     2049.25     40.71 o 
   5   2   2      761.19      843.45     47.96 o 
   6   2   2      824.00      822.42     40.56 o 
   7   2   2       39.73      114.00     38.75 o 
   8   2   2     2969.04     3361.68     87.78 o 
   9   2   2      579.78      590.47     83.08 o 
  10   2   2      520.39      612.31     81.95 o 
  11   2   2      448.72      360.32     96.89 o 
  12   2   2     3473.08     3379.62    134.42 o 
  13   2   2      494.79      445.14    139.39 o 
 -15   3   2      186.37      328.84    275.93 o 
 -14   3   2      741.00      649.16    162.79 o 
 -13   3   2      169.04      259.17    122.34 o 
 -12   3   2       19.60      153.09     90.84 o 
 -11   3   2       37.09      284.30     96.73 o 
 -10   3   2     4383.68     4456.44    191.20 o 
  -9   3   2       27.35      145.27     61.57 o 
  -8   3   2       25.82      204.64     58.22 o 
  -7   3   2     1906.88     1841.26     53.69 o 
  -6   3   2     3447.92     3252.24     46.30 o 
  -5   3   2     1477.44     1469.67     40.57 o 
  -4   3   2     2573.51     2973.18     78.99 o 
  -3   3   2       80.80      156.14     62.80 o 
  -2   3   2    59609.18    60805.52    792.30 o 
  -1   3   2     9618.27     9520.97    135.79 o 
   0   3   2     9688.21    10383.97    110.41 o 
   1   3   2    18883.55    18608.45    188.46 o 
   2   3   2     5345.45     5770.65    142.25 o 
   3   3   2     4458.49     4071.73    106.20 o 
   4   3   2     9531.07     9397.66    147.26 o 
   5   3   2      194.91      345.47     31.34 o 
   6   3   2     6060.75     5988.00    131.05 o 
   7   3   2      401.39      517.21     63.93 o 
   8   3   2       43.93      127.18     58.25 o 
   9   3   2      609.88      625.55     74.61 o 
  10   3   2     1605.90     1478.08     98.78 o 
  11   3   2       18.08      109.12     91.99 o 
  12   3   2     1469.04     1342.27    123.48 o 
  13   3   2        1.92       95.43    108.70 o 
  14   3   2      792.68      809.10    252.53 o 
 -16   4   2      326.16      485.09    241.76 o 
 -15   4   2        0.78      208.79    229.18 o 
 -14   4   2      203.68      484.38    272.49 o 
 -13   4   2        0.31      186.69     99.57 o 
 -12   4   2      616.30      731.65     98.29 o 
 -11   4   2      104.11      169.17     84.82 o 
 -10   4   2     1237.53     1167.69     89.83 o 
  -9   4   2       40.95      116.40     62.26 o 
  -8   4   2      441.83      466.75     78.61 o 
  -7   4   2      675.88      802.91     91.46 o 
  -6   4   2     1836.67     1797.77     54.09 o 
  -5   4   2        0.14      141.77     42.68 o 
  -4   4   2     1589.45     1689.22     58.63 o 
  -3   4   2      141.42      155.84     31.26 o 
  -2   4   2      314.05      238.69     43.03 o 
  -1   4   2      790.86      718.34     26.23 o 
   0   4   2      705.40      814.37     33.82 o 
   1   4   2      246.41      189.91     30.02 o 
   2   4   2     3925.55     3839.44    136.74 o 
   3   4   2       87.12      122.39     32.10 o 
   4   4   2     2402.30     2619.86     80.83 o 
   5   4   2        0.53       70.48     33.93 o 
   6   4   2     3264.02     3345.49     80.00 o 
   7   4   2      436.29      574.30     68.64 o 
   8   4   2     2053.57     2262.81     94.45 o 
   9   4   2      320.59      214.21     80.19 o 
  10   4   2     5795.34     5608.85    131.40 o 
  11   4   2      272.05      327.03     83.24 o 
  12   4   2        2.92      167.01    102.15 o 
  13   4   2      199.75      203.80    107.95 o 
  14   4   2      649.60      616.03    310.37 o 
  15   4   2       82.38      430.50    259.71 o 
 -17   5   2      114.63      263.24    297.78 o 
 -16   5   2        2.11      438.08    334.08 o 
 -15   5   2       83.19      131.12    288.16 o 
 -14   5   2      137.99      114.79    209.12 o 
 -13   5   2       45.88       46.03    113.10 o 
 -12   5   2     1361.23     1511.84    132.87 o 
 -11   5   2      145.23      356.79     91.18 o 
 -10   5   2     2061.33     2262.07     97.15 o 
  -9   5   2       31.46      178.96     68.95 o 
  -8   5   2     3659.29     3702.50    105.54 o 
  -7   5   2      543.72      498.91     69.98 o 
  -6   5   2       80.25      154.22     47.58 o 
  -5   5   2       12.30      105.88     37.70 o 
  -4   5   2     3837.75     3744.36    168.85 o 
  -3   5   2     8324.51     8094.54    125.26 o 
  -2   5   2    13981.74    14361.41    121.50 o 
  -1   5   2     6798.94     6807.50     48.69 o 
   0   5   2     2915.10     2957.37     37.32 o 
   1   5   2     4802.11     4749.57     88.57 o 
   2   5   2     5141.37     6087.21    183.84 o 
   3   5   2      375.93      471.52     41.48 o 
   4   5   2     4490.77     4840.64     81.00 o 
   5   5   2      389.12      449.65     44.44 o 
   6   5   2       15.26      123.20     46.22 o 
   7   5   2       19.80      169.00     72.85 o 
   8   5   2      454.24      699.20     73.05 o 
   9   5   2      672.74      745.93     75.47 o 
  10   5   2     5125.39     5249.04    142.96 o 
  11   5   2      624.16      550.58     90.07 o 
  12   5   2     3063.02     2897.04    174.66 o 
  13   5   2      561.18      462.64    144.90 o 
  14   5   2        6.64       36.89    229.63 o 
  15   5   2      128.19      331.21    272.56 o 
  16   5   2      236.32      213.89    334.36 o 
 -17   6   2        0.11      217.94    284.60 o 
 -16   6   2       83.95       95.56    350.56 o 
 -15   6   2      562.63      723.16    298.52 o 
 -14   6   2      910.33     1003.00    276.80 o 
 -13   6   2       20.40      262.89    177.91 o 
 -12   6   2      312.66      387.39    114.22 o 
 -11   6   2      164.33      176.88     95.35 o 
 -10   6   2      278.82      303.02     92.29 o 
  -9   6   2        6.55      151.13    104.17 o 
  -8   6   2      523.78      480.03     69.96 o 
  -7   6   2      494.22      712.88     86.41 o 
  -6   6   2     1651.07     1646.46     70.77 o 
  -5   6   2     3090.42     2572.03     71.99 o 
  -4   6   2      397.52      423.53     47.17 o 
  -3   6   2     1192.38     1558.86     53.58 o 
  -2   6   2     3835.94     4265.86     51.71 o 
  -1   6   2        1.03       86.91     27.62 o 
   0   6   2     2536.90     3153.61     39.89 o 
   1   6   2     5523.26     5743.70     92.59 o 
   2   6   2      531.48      498.35     41.60 o 
   3   6   2     2699.29     2579.23     76.73 o 
   4   6   2      598.62      646.74     44.07 o 
   5   6   2      223.76      247.46     47.45 o 
   6   6   2      980.09      970.66     70.19 o 
   7   6   2     1321.78     1317.55    102.03 o 
   8   6   2     1119.85     1151.77     89.86 o 
   9   6   2     2132.54     2039.36    103.54 o 
  10   6   2     1198.45      995.86    106.25 o 
  11   6   2      227.20      280.35     88.30 o 
  12   6   2     1248.62     1234.83    143.97 o 
  13   6   2      106.60      105.05    261.25 o 
  14   6   2      379.55      333.25    234.34 o 
  15   6   2     1370.32     1017.46    334.91 o 
  16   6   2        4.01      110.59    239.84 o 
 -16   7   2       16.42      137.95    278.82 o 
 -15   7   2      170.73      203.64    263.43 o 
 -14   7   2      562.17      363.52    277.97 o 
 -13   7   2       75.32      265.64    252.76 o 
 -12   7   2       56.22      180.59    118.58 o 
 -11   7   2        0.38      163.56    121.92 o 
 -10   7   2      551.53      542.58    129.06 o 
  -9   7   2       27.42      102.90    101.21 o 
  -8   7   2      530.60      574.68    115.24 o 
  -7   7   2       10.54      169.58     67.39 o 
  -6   7   2     1448.57     1446.72     83.23 o 
  -5   7   2     5333.10     5438.86     95.35 o 
  -4   7   2     2260.51     1970.30     68.50 o 
  -3   7   2      291.63      412.51     67.59 o 
  -2   7   2     2924.64     2794.83     63.88 o 
  -1   7   2     4329.51     3683.58     49.12 o 
   0   7   2      238.55      302.40     30.93 o 
   1   7   2     4737.67     4331.15     63.10 o 
   2   7   2      785.99      926.57     45.21 o 
   3   7   2    10854.59    10913.17    170.01 o 
   4   7   2     2344.18     2576.29     62.38 o 
   5   7   2       98.91      131.80     67.68 o 
   6   7   2     1863.49     2227.61     90.47 o 
   7   7   2      636.97      668.64     82.76 o 
   8   7   2     2503.03     2457.01    213.13 o 
   9   7   2      389.26      301.03     93.07 o 
  10   7   2     1947.90     2229.33    137.69 o 
  11   7   2       47.35      112.37    122.36 o 
  12   7   2      367.58      323.72    137.11 o 
  13   7   2       24.43       92.98    222.16 o 
  14   7   2     1404.92     1858.61    367.22 o 
  15   7   2      291.56      181.05    280.53 o 
  16   7   2      412.51      629.68    362.96 o 
 -16   8   2      229.92      185.56    279.53 o 
 -15   8   2       35.72      175.79    316.20 o 
 -14   8   2       88.27      407.00    271.97 o 
 -13   8   2       38.87      208.24    279.44 o 
 -12   8   2      799.73      772.51    194.69 o 
 -11   8   2      703.75      568.22    121.57 o 
 -10   8   2       73.93       65.35    113.81 o 
  -9   8   2      878.67      806.69    135.96 o 
  -8   8   2     1593.01     1784.03    118.67 o 
  -7   8   2     1642.41     1470.30     99.64 o 
  -6   8   2     2700.66     2482.55    100.51 o 
  -5   8   2      551.01      602.69     66.99 o 
  -4   8   2      227.71      256.92     55.04 o 
  -3   8   2      401.69      358.35     54.82 o 
  -2   8   2     1197.05     1254.78     66.06 o 
  -1   8   2        6.05      159.54     41.16 o 
   0   8   2      483.80      583.51     47.98 o 
   1   8   2     1121.49      938.75     41.85 o 
   2   8   2      364.94      400.71     41.60 o 
   3   8   2     3545.72     3538.94     63.66 o 
   4   8   2     1234.84     1229.79     74.83 o 
   5   8   2      904.93     1004.86     87.02 o 
   6   8   2      458.78      460.90     85.22 o 
   7   8   2      435.40      431.44     95.16 o 
   8   8   2     2457.13     2529.24    128.88 o 
   9   8   2      521.45      759.04    150.75 o 
  10   8   2      199.52      312.89    122.05 o 
  11   8   2       21.30      203.90    116.57 o 
  12   8   2      579.74      484.55    253.19 o 
  13   8   2      309.02      362.24    255.66 o 
  14   8   2        2.93      184.09    242.90 o 
  15   8   2        9.03        5.69    278.68 o 
  16   8   2      173.97      248.47    324.76 o 
 -15   9   2       76.62       87.91    316.30 o 
 -14   9   2      171.66      338.28    314.31 o 
 -13   9   2       13.37       19.16    253.33 o 
 -12   9   2      339.06      210.00    199.35 o 
 -11   9   2      369.39      364.05    164.64 o 
 -10   9   2       37.98      152.95    106.85 o 
  -9   9   2      192.70      163.55     94.72 o 
  -8   9   2     2617.62     2614.94    121.98 o 
  -7   9   2     1412.77     1508.61    111.46 o 
  -6   9   2     1836.85     1897.01     99.03 o 
  -5   9   2     1739.86     1887.13     85.26 o 
  -4   9   2      303.22      437.49     76.79 o 
  -3   9   2     1702.47     1737.24     71.05 o 
  -2   9   2      719.21      716.37     56.79 o 
  -1   9   2     2801.37     2497.33     66.76 o 
   0   9   2    11077.71    10732.25    112.43 o 
   1   9   2     7698.92     6697.88     79.58 o 
   2   9   2       34.84      152.16     44.23 o 
   3   9   2     3982.12     3702.95    110.75 o 
   4   9   2     2345.54     2670.67     99.29 o 
   5   9   2        0.59       81.38     67.86 o 
   6   9   2     2104.33     2261.34    112.00 o 
   7   9   2      155.02      230.50     88.15 o 
   8   9   2     3943.60     4291.56    184.35 o 
   9   9   2      235.98      198.07     89.22 o 
  10   9   2     2100.68     2112.42    184.07 o 
  11   9   2       52.86      202.31    153.54 o 
  12   9   2     1496.20     1461.35    242.33 o 
  13   9   2      320.14      309.76    204.71 o 
  14   9   2      606.85      780.10    252.76 o 
  15   9   2        0.16      144.57    313.86 o 
 -15  10   2       34.92      269.81    344.65 o 
 -14  10   2      207.78      491.19    312.39 o 
 -13  10   2      590.57      507.36    301.67 o 
 -12  10   2      123.09      298.31    221.28 o 
 -11  10   2      216.60      239.66    187.61 o 
 -10  10   2        6.17      202.80    124.89 o 
  -9  10   2      104.68      144.51    103.94 o 
  -8  10   2      796.92      681.72    114.60 o 
  -7  10   2       74.46      112.16    108.85 o 
  -6  10   2      819.20      887.77    105.23 o 
  -5  10   2     2080.29     1919.65     97.14 o 
  -4  10   2      799.73      874.88     80.30 o 
  -3  10   2      941.07      986.99     67.67 o 
  -2  10   2       12.05      203.13     57.67 o 
  -1  10   2     2126.33     2123.80     67.32 o 
   0  10   2      792.07      644.87     65.17 o 
   1  10   2      418.34      472.65     62.37 o 
   2  10   2        3.80      180.78     53.53 o 
   3  10   2        0.89      157.45     57.82 o 
   4  10   2      302.97      378.19     68.14 o 
   5  10   2       26.35      213.83     77.26 o 
   6  10   2      458.74      536.52     92.56 o 
   7  10   2       54.74      152.60     88.50 o 
   8  10   2       21.18      126.13     97.95 o 
   9  10   2        0.96      134.78     95.48 o 
  10  10   2      107.49      136.61    104.94 o 
  11  10   2       80.30      243.90    193.05 o 
  12  10   2       22.36      212.89    221.33 o 
  13  10   2      126.68      258.79    248.76 o 
  14  10   2      216.61       40.97    267.25 o 
  15  10   2      503.62      415.09    326.61 o 
 -14  11   2      223.76      105.00    265.12 o 
 -13  11   2      408.26      458.97    259.52 o 
 -12  11   2      394.24      342.42    263.43 o 
 -11  11   2      397.54      285.81    222.85 o 
 -10  11   2       17.23      233.56    229.89 o 
  -9  11   2        0.77      191.64    140.66 o 
  -8  11   2      198.96      168.86    111.92 o 
  -7  11   2      968.55     1107.33    109.40 o 
  -6  11   2     1656.99     1456.82    115.52 o 
  -5  11   2      170.53      266.88     78.74 o 
  -4  11   2       58.25      180.67     62.36 o 
  -3  11   2     4965.55     4729.09     86.33 o 
  -2  11   2     3480.16     3065.10     96.03 o 
  -1  11   2     1898.49     1590.62     81.24 o 
   0  11   2      372.63      412.39     74.21 o 
   1  11   2     3278.89     2885.95     92.73 o 
   2  11   2     2903.31     2958.97    126.46 o 
   3  11   2       67.49      210.89     66.81 o 
   4  11   2     3209.93     3427.48    103.80 o 
   5  11   2     1968.16     1866.90     90.83 o 
   6  11   2     5958.20     6227.44    141.93 o 
   7  11   2       20.96      178.92     99.56 o 
   8  11   2     1698.55     1716.69    132.04 o 
   9  11   2       10.08       78.50    104.15 o 
  10  11   2      885.48      750.38    270.95 o 
  11  11   2      371.19      500.20    292.57 o 
  12  11   2      723.47     1008.69    354.44 o 
  13  11   2       14.92       96.65    280.12 o 
  14  11   2      568.65      677.10    318.41 o 
 -13  12   2       69.18       20.84    340.10 o 
 -12  12   2       73.41      264.69    291.45 o 
 -11  12   2      168.41      249.04    237.52 o 
 -10  12   2      425.74      319.95    219.03 o 
  -9  12   2       31.82      156.32    247.93 o 
  -8  12   2       21.96      114.34    128.25 o 
  -7  12   2      443.30      508.71    126.87 o 
  -6  12   2      517.01      498.08    108.00 o 
  -5  12   2      105.93      228.74     99.87 o 
  -4  12   2        3.75      111.03     81.49 o 
  -3  12   2       26.34      177.01     66.33 o 
  -2  12   2     2222.67     2072.76     96.32 o 
  -1  12   2       28.27      138.44     69.16 o 
   0  12   2      265.09      178.95     72.18 o 
   1  12   2      181.75      215.12     70.25 o 
   2  12   2        4.13      154.57     73.04 o 
   3  12   2      122.30      210.33     79.77 o 
   4  12   2      405.75      362.11    102.07 o 
   5  12   2       28.29      144.09     80.83 o 
   6  12   2       61.68       86.15     84.07 o 
   7  12   2       93.95      189.61    109.87 o 
   8  12   2        1.94      162.19    101.55 o 
   9  12   2      102.55      190.35    144.48 o 
  10  12   2        3.07       69.37    242.03 o 
  11  12   2       74.15       71.62    229.48 o 
  12  12   2      401.31      486.37    286.55 o 
  13  12   2      176.47      290.72    307.41 o 
 -13  13   2       36.95      355.53    380.88 o 
 -12  13   2        8.47       52.82    329.48 o 
 -11  13   2       38.66       46.58    255.56 o 
 -10  13   2        1.23      359.19    271.54 o 
  -9  13   2      409.53      548.65    219.48 o 
  -8  13   2      164.67      299.31    166.39 o 
  -7  13   2        0.21      144.28    114.44 o 
  -6  13   2       43.75      174.85    112.71 o 
  -5  13   2     1334.10     1388.30    118.83 o 
  -4  13   2       35.29      191.49     77.03 o 
  -3  13   2       47.92      146.72     79.17 o 
  -2  13   2      353.24      375.16     81.73 o 
  -1  13   2      831.64     1015.45     96.13 o 
   0  13   2     1254.73     1205.13     97.46 o 
   1  13   2      112.97      139.73     71.43 o 
   2  13   2     1544.39     1677.65     96.73 o 
   3  13   2     2439.92     2254.98    124.18 o 
   4  13   2     1125.03     1184.19    112.79 o 
   5  13   2       25.32       85.09     94.30 o 
   6  13   2      773.90      896.41    145.28 o 
   7  13   2       57.14      139.66    118.29 o 
   8  13   2     1672.60     1477.90    290.55 o 
   9  13   2      238.50      490.45    298.40 o 
  10  13   2     1631.52     1377.12    266.42 o 
  11  13   2        8.26      106.44    205.23 o 
  12  13   2      681.62      655.22    268.96 o 
  13  13   2        0.16       97.08    292.00 o 
 -12  14   2        5.09      270.66    250.77 o 
 -11  14   2      139.06      403.42    328.20 o 
 -10  14   2       87.71      425.45    246.62 o 
  -9  14   2       42.64       50.85    243.42 o 
  -8  14   2      442.64      547.84    195.96 o 
  -7  14   2      242.10      246.18    157.10 o 
  -6  14   2       83.42      241.31    153.32 o 
  -5  14   2      570.78      652.10    145.29 o 
  -4  14   2      408.98      448.93    122.20 o 
  -3  14   2       98.58      185.90    100.57 o 
  -2  14   2       11.17      146.76     81.84 o 
  -1  14   2       19.49      249.55     94.80 o 
   0  14   2      805.50      730.90     97.95 o 
   1  14   2      500.75      622.51    103.87 o 
   2  14   2        1.98      178.29    104.18 o 
   3  14   2      100.34      249.08    103.61 o 
   4  14   2      672.57      676.18    116.56 o 
   5  14   2        8.54      239.00    128.83 o 
   6  14   2      330.18      557.27    183.71 o 
   7  14   2      238.57      254.51    160.04 o 
   8  14   2       10.28      181.33    188.14 o 
   9  14   2       28.11       88.39    171.58 o 
  10  14   2      372.17      339.03    256.27 o 
  11  14   2        6.03     -257.48    323.53 o 
  12  14   2      157.14      463.85    377.06 o 
 -11  15   2       91.12      345.08    358.83 o 
 -10  15   2       23.00       -4.62    368.69 o 
  -9  15   2       44.83       17.42    260.42 o 
  -8  15   2        5.69      381.28    295.11 o 
  -7  15   2       10.67      110.71    233.82 o 
  -6  15   2        4.87      179.96    164.18 o 
  -5  15   2      293.60      225.95    145.36 o 
  -4  15   2      398.42      779.55    199.79 o 
  -3  15   2      494.72      644.34    175.41 o 
  -2  15   2       29.70      147.18    113.04 o 
  -1  15   2      394.47      473.22    103.28 o 
   0  15   2      136.87      293.84     95.58 o 
   1  15   2      172.86      337.04     96.63 o 
   2  15   2      389.89      285.28    111.92 o 
   3  15   2       12.79      245.50    106.34 o 
   4  15   2     1650.96     1454.87    211.02 o 
   5  15   2        4.13      272.08    170.42 o 
   6  15   2      962.33      845.89    174.08 o 
   7  15   2       42.56      103.43    168.59 o 
   8  15   2      681.08      567.87    213.00 o 
   9  15   2       58.40      135.70    203.58 o 
  10  15   2      393.75      412.22    217.76 o 
  11  15   2        9.06      185.54    197.12 o 
  -9  16   2      110.62       34.23    296.36 o 
  -8  16   2        4.18       90.99    296.01 o 
  -7  16   2      138.05      190.63    274.50 o 
  -6  16   2       25.77      246.20    309.69 o 
  -5  16   2      178.28      165.10    162.73 o 
  -4  16   2       46.59      186.44    183.53 o 
  -3  16   2       63.02      128.20    164.42 o 
  -2  16   2      861.88     1193.55    227.24 o 
  -1  16   2       41.68      285.74    190.95 o 
   0  16   2        9.84       92.35    159.04 o 
   1  16   2        1.24      203.71    176.45 o 
   2  16   2      116.49      304.55    177.19 o 
   3  16   2       10.30      244.70    206.33 o 
   4  16   2      124.42      123.92    153.17 o 
   5  16   2       22.80      234.72    201.97 o 
   6  16   2      720.29      668.25    187.52 o 
   7  16   2       20.83      214.93    194.99 o 
   8  16   2       85.52       53.02    192.41 o 
   9  16   2       22.72      180.12    217.93 o 
  10  16   2      147.84       58.75    340.13 o 
  -8  17   2       42.48      102.32    275.50 o 
  -7  17   2       39.16      111.71    272.61 o 
  -6  17   2        4.34       92.60    288.35 o 
  -5  17   2      101.40      398.26    321.85 o 
  -4  17   2       21.16      261.99    343.78 o 
  -3  17   2       15.69      265.98    213.24 o 
  -2  17   2      209.11      378.01    180.11 o 
  -1  17   2       16.36      272.87    192.27 o 
   0  17   2       89.62      334.84    201.26 o 
   1  17   2       86.37      284.82    195.25 o 
   2  17   2      446.03      553.07    215.03 o 
   3  17   2      268.10      508.04    219.02 o 
   4  17   2      980.71      807.44    247.62 o 
   5  17   2       58.95      301.22    210.42 o 
   6  17   2      863.55      798.47    222.39 o 
   7  17   2       30.67      251.91    200.51 o 
   8  17   2      134.34      235.84    210.46 o 
  -6  18   2      102.54       14.75    274.34 o 
  -5  18   2       19.09      204.76    333.87 o 
  -4  18   2        6.30       62.82    261.96 o 
  -3  18   2        0.93      115.15    335.24 o 
  -2  18   2      138.23      100.14    322.72 o 
  -1  18   2        5.28      120.48    183.77 o 
   0  18   2      106.57      266.17    189.98 o 
   1  18   2       58.26      169.35    191.91 o 
   2  18   2      155.98      212.61    213.34 o 
   3  18   2       16.38      119.75    220.87 o 
   4  18   2      186.23      174.97    210.17 o 
   5  18   2        3.54      125.30    198.03 o 
   6  18   2       73.99       -3.82    200.23 o 
  -3  19   2      249.74      340.91    325.00 o 
  -2  19   2       21.61      105.07    288.61 o 
  -1  19   2        8.28      270.92    372.56 o 
   0  19   2      882.70      608.18    384.74 o 
   1  19   2        0.20      224.70    235.62 o 
   2  19   2      256.57      133.34    194.92 o 
   3  19   2      174.23      240.47    250.23 o 
 -13   0   3      188.92      196.37    244.09 o 
 -11   0   3     4258.09     3905.51    163.99 o 
  -9   0   3     3814.75     4111.69    108.32 o 
  -7   0   3     2404.06     2300.53     61.56 o 
  -5   0   3      526.43      286.12     45.88 o 
  -3   0   3    52116.05    51079.23    528.23 o 
  -1   0   3     1424.68     1572.92     51.16 o 
   1   0   3    10566.00    10050.11    179.85 o 
   3   0   3    32008.81    31802.50    595.98 o 
   5   0   3     5808.72     5209.44     99.98 o 
   7   0   3     5662.08     5385.48     97.33 o 
   9   0   3     1269.95     1489.80    102.80 o 
  11   0   3     1155.36      831.67    216.97 o 
  13   0   3      697.94      540.76    323.17 o 
 -14   1   3      165.76      147.39    228.01 o 
 -13   1   3      394.97      221.82    108.69 o 
 -12   1   3       63.79      130.31     97.25 o 
 -11   1   3       10.32      158.28     75.37 o 
 -10   1   3      213.23      325.47     78.45 o 
  -9   1   3      922.39     1039.91     72.21 o 
  -8   1   3      601.54      523.88     40.93 o 
  -7   1   3    11386.16    11828.44    112.27 o 
  -6   1   3     2885.49     2688.96     44.90 o 
  -5   1   3    15635.52    14919.01    104.65 o 
  -4   1   3      809.51      844.67     34.09 o 
  -3   1   3    42873.36    43554.13    726.60 o 
  -2   1   3     7557.76     7137.76     95.58 o 
  -1   1   3    45055.93    50919.00    385.42 o 
   0   1   3     1703.39     1631.75     33.10 o 
   1   1   3    94109.13   102985.56   1615.08 o 
   2   1   3       29.11       88.07     26.47 o 
   3   1   3    15429.04    13797.92    122.62 o 
   4   1   3      268.00      330.81     39.60 o 
   5   1   3     5385.90     3945.13     66.91 o 
   6   1   3     3338.74     3384.84     72.71 o 
   7   1   3     1200.61     1102.00     58.59 o 
   8   1   3       75.61      192.08     54.67 o 
   9   1   3     3323.35     3899.75     87.91 o 
  10   1   3      132.80      278.57     92.07 o 
  11   1   3        5.14       98.56     89.76 o 
  12   1   3        5.75      153.77    151.56 o 
  13   1   3       14.33       31.66    104.62 o 
 -14   2   3      143.23      193.82    174.18 o 
 -13   2   3      105.89      228.23    115.53 o 
 -12   2   3       22.06      112.52     84.23 o 
 -11   2   3      609.17      802.84     95.81 o 
 -10   2   3     1877.44     1825.50     98.39 o 
  -9   2   3     5078.62     4845.64     98.53 o 
  -8   2   3        4.33      143.81     44.49 o 
  -7   2   3     1205.50     1215.81     44.97 o 
  -6   2   3      103.36      174.57     33.73 o 
  -5   2   3    12071.28    10950.28    122.30 o 
  -4   2   3     1045.87      982.92     53.99 o 
  -3   2   3        4.62       77.24     20.23 o 
  -2   2   3     2387.40     2559.67     40.86 o 
  -1   2   3    13142.51    12796.94     69.30 o 
   0   2   3       70.73      102.53     24.73 o 
   1   2   3     3009.10     3603.06     47.11 o 
   2   2   3       31.87      126.83     25.31 o 
   3   2   3     5591.52     5517.95     65.01 o 
   4   2   3       20.07      125.58     31.55 o 
   5   2   3      264.11      266.31     37.98 o 
   6   2   3     2626.73     3027.04     76.44 o 
   7   2   3     1111.30     1166.40     74.85 o 
   8   2   3      116.90      248.89     70.00 o 
   9   2   3     1274.68     1277.33     90.20 o 
  10   2   3        7.38      104.37     77.31 o 
  11   2   3      266.72      385.53    103.96 o 
  12   2   3      742.52      787.03    115.37 o 
  13   2   3       54.11      314.18    136.78 o 
 -15   3   3      263.86      419.97    262.03 o 
 -14   3   3       14.26      200.39    144.06 o 
 -13   3   3      283.29      388.37    102.66 o 
 -12   3   3      781.21      699.48     91.70 o 
 -11   3   3     1717.15     1349.20    107.64 o 
 -10   3   3       50.52      219.67     64.71 o 
  -9   3   3     2100.76     1975.81     89.25 o 
  -8   3   3        4.93      167.82     56.22 o 
  -7   3   3     2395.94     2417.45     51.35 o 
  -6   3   3        3.10       75.47     34.06 o 
  -5   3   3    20247.67    18810.61    105.49 o 
  -4   3   3     3310.51     3812.37     93.16 o 
  -3   3   3    58176.53    60096.30    526.89 o 
  -2   3   3    27873.56    29088.94    214.71 o 
  -1   3   3    98371.36   100171.59   1020.20 o 
   0   3   3     4200.98     3879.45     42.81 o 
   1   3   3     2186.11     1759.33     58.01 o 
   2   3   3       52.60       76.61     26.12 o 
   3   3   3     7507.80     6653.31    148.07 o 
   4   3   3     4327.20     4243.11     47.93 o 
   5   3   3     5505.39     5264.96     62.18 o 
   6   3   3     6286.60     5933.54     94.86 o 
   7   3   3     7548.88     7457.84    185.54 o 
   8   3   3     1648.11     1593.87     84.40 o 
   9   3   3      101.21      149.28     77.60 o 
  10   3   3      226.26      340.11     99.61 o 
  11   3   3      295.10      284.34     99.76 o 
  12   3   3       51.15      145.56    106.39 o 
  13   3   3       10.83      186.02    108.90 o 
  14   3   3       98.15      436.23    266.04 o 
 -16   4   3        1.05      195.04    280.31 o 
 -15   4   3        4.39      131.91    212.25 o 
 -14   4   3      578.11      597.56    246.39 o 
 -13   4   3      669.37      762.67    140.13 o 
 -12   4   3      317.06      341.65     92.66 o 
 -11   4   3     2249.64     1909.24    106.29 o 
 -10   4   3       76.29      191.06     81.35 o 
  -9   4   3      366.93      520.07     79.38 o 
  -8   4   3     1172.55     1063.18    100.45 o 
  -7   4   3     2675.71     2844.37     62.97 o 
  -6   4   3      262.25      361.22     57.69 o 
  -5   4   3     1999.77     1918.21     47.21 o 
  -4   4   3     1355.56     1309.81     68.97 o 
  -3   4   3     8038.24     8153.63    113.08 o 
  -2   4   3      299.17      340.76     31.50 o 
  -1   4   3      145.57       91.35     26.26 o 
   0   4   3      158.89      317.05     28.92 o 
   1   4   3    14978.81    14176.79    190.39 o 
   2   4   3      443.94      529.88     47.79 o 
   3   4   3     1688.25     1726.43     40.69 o 
   4   4   3     7189.78     7473.77    149.09 o 
   5   4   3       73.63      140.02     30.76 o 
   6   4   3      400.58      439.17     57.20 o 
   7   4   3      830.63      702.88     62.18 o 
   8   4   3        4.29       75.05     60.45 o 
   9   4   3       16.51      101.79     63.66 o 
  10   4   3        0.13      164.22     75.10 o 
  11   4   3     1063.68      992.99    118.81 o 
  12   4   3      348.83      392.54     99.31 o 
  13   4   3       64.67       96.13    118.37 o 
  14   4   3       18.97      248.45    248.66 o 
  15   4   3        4.79      297.03    259.76 o 
 -17   5   3       18.31      186.15    287.90 o 
 -16   5   3        4.34      123.58    258.76 o 
 -15   5   3      181.29      418.34    282.52 o 
 -14   5   3      122.69      170.15    266.59 o 
 -13   5   3        4.39      182.08    125.00 o 
 -12   5   3      170.75      224.73     95.52 o 
 -11   5   3      840.38      829.79    101.84 o 
 -10   5   3      247.37      356.93     82.66 o 
  -9   5   3     5663.75     5453.31    106.32 o 
  -8   5   3      294.54      457.42     77.80 o 
  -7   5   3     6085.37     6065.71    116.95 o 
  -6   5   3      982.11     1008.55     60.30 o 
  -5   5   3     6313.77     6105.28     80.49 o 
  -4   5   3     2440.54     2279.98     59.43 o 
  -3   5   3    27295.69    25021.80    681.35 o 
  -2   5   3     1019.36     1144.06     28.49 o 
  -1   5   3    42910.54    41591.30    480.91 o 
   0   5   3    11379.35    11922.27    190.31 o 
   1   5   3    14440.86    11578.87    171.98 o 
   2   5   3     1953.57     2244.06     43.32 o 
   3   5   3     8317.25     7657.24    143.90 o 
   4   5   3      478.81      599.48     46.40 o 
   5   5   3     1884.35     2066.60     67.02 o 
   6   5   3     1059.35     1212.44     88.35 o 
   7   5   3       73.35      232.88     58.78 o 
   8   5   3      229.00      258.50     68.91 o 
   9   5   3      859.19      800.31     80.87 o 
  10   5   3       21.38      144.74     88.47 o 
  11   5   3      389.81      335.56     91.24 o 
  12   5   3      469.76      442.32    107.32 o 
  13   5   3      343.11      368.67    192.53 o 
  14   5   3      168.48      269.03    224.27 o 
  15   5   3      190.35      389.67    225.12 o 
  16   5   3      170.30      192.12    248.92 o 
 -17   6   3      210.86      194.30    294.23 o 
 -16   6   3      254.81      385.83    281.57 o 
 -15   6   3       55.55      120.62    301.41 o 
 -14   6   3      105.44      396.83    270.47 o 
 -13   6   3       47.58      142.86    143.78 o 
 -12   6   3      841.57      971.33    132.31 o 
 -11   6   3       94.97       98.59     78.31 o 
 -10   6   3      548.26      462.53     99.03 o 
  -9   6   3      278.34      366.96     93.02 o 
  -8   6   3     1637.58     1615.25     90.65 o 
  -7   6   3       43.43      133.84     59.82 o 
  -6   6   3     3623.44     3339.25     69.23 o 
  -5   6   3     1250.50     1422.75     63.45 o 
  -4   6   3      125.60      243.78     53.68 o 
  -3   6   3      997.21     1060.98     49.72 o 
  -2   6   3     9373.90    10203.06     60.33 o 
  -1   6   3     1044.77      771.40     33.83 o 
   0   6   3     1837.28     1735.71     42.88 o 
   1   6   3      437.88      414.67     35.28 o 
   2   6   3     1728.07     1483.15     60.68 o 
   3   6   3     2780.16     2879.49     48.01 o 
   4   6   3      397.56      304.09     47.23 o 
   5   6   3      816.31      803.12     73.37 o 
   6   6   3     2577.07     2468.86     83.83 o 
   7   6   3      186.47      271.85     70.17 o 
   8   6   3        5.22      173.42     69.67 o 
   9   6   3      101.40      191.33     72.33 o 
  10   6   3       37.59      188.04     92.46 o 
  11   6   3       80.17      257.40    115.06 o 
  12   6   3       58.00      243.51    115.31 o 
  13   6   3       45.53      214.69    289.70 o 
  14   6   3       10.39      170.22    215.59 o 
  15   6   3       73.04      235.06    267.27 o 
  16   6   3       18.68      519.80    333.44 o 
 -16   7   3       47.10       12.59    230.34 o 
 -15   7   3       46.64      175.53    277.09 o 
 -14   7   3      162.57      546.16    275.57 o 
 -13   7   3     1027.63     1027.68    245.44 o 
 -12   7   3       26.83      178.98    139.37 o 
 -11   7   3       18.61      116.06    102.88 o 
 -10   7   3       42.90       86.93     92.60 o 
  -9   7   3      427.06      402.08    109.61 o 
  -8   7   3      243.48      219.57     77.15 o 
  -7   7   3     2308.10     2335.56    107.84 o 
  -6   7   3      989.09      913.07     68.17 o 
  -5   7   3     8714.93     8369.43    254.20 o 
  -4   7   3      577.02      600.82     57.81 o 
  -3   7   3    11184.71    10709.52    142.96 o 
  -2   7   3      520.94      489.46     45.27 o 
  -1   7   3    21275.64    20192.67    218.39 o 
   0   7   3      320.85      387.68     33.56 o 
   1   7   3    10412.48     9318.69    181.33 o 
   2   7   3      195.30      228.76     46.51 o 
   3   7   3     2315.47     2000.46     50.66 o 
   4   7   3      473.99      506.96     48.87 o 
   5   7   3     2465.60     2456.81     81.05 o 
   6   7   3     2487.10     2491.89     96.83 o 
   7   7   3     5021.81     5362.08    154.12 o 
   8   7   3       79.80      116.44     88.01 o 
   9   7   3      154.54      246.86     94.77 o 
  10   7   3        1.03       73.99    106.12 o 
  11   7   3       45.20       85.34    118.90 o 
  12   7   3      124.74      185.85    137.01 o 
  13   7   3      168.48      245.20    258.26 o 
  14   7   3      204.14      410.84    243.87 o 
  15   7   3      125.99      370.99    317.53 o 
  16   7   3        4.81      205.82    352.88 o 
 -16   8   3       11.01      280.57    339.34 o 
 -15   8   3      604.54      574.87    257.55 o 
 -14   8   3      522.08      400.48    236.55 o 
 -13   8   3       74.19       29.82    177.61 o 
 -12   8   3      264.38      271.97    145.95 o 
 -11   8   3       47.73       76.95    124.93 o 
 -10   8   3      101.26      213.13    104.71 o 
  -9   8   3       41.13      153.02     89.42 o 
  -8   8   3     1718.03     1455.36    107.96 o 
  -7   8   3      631.24      536.81     82.72 o 
  -6   8   3      160.72      271.20     75.54 o 
  -5   8   3     1492.75     1541.09     75.52 o 
  -4   8   3      757.54      754.52     66.47 o 
  -3   8   3      130.46      263.38     52.33 o 
  -2   8   3      179.27      219.33     45.44 o 
  -1   8   3      177.70      202.78     41.03 o 
   0   8   3     6840.98     6862.37     77.55 o 
   1   8   3     1077.29      967.07     43.12 o 
   2   8   3     3651.64     3392.49     62.17 o 
   3   8   3      132.46      137.26     42.79 o 
   4   8   3     3166.45     2950.45    106.38 o 
   5   8   3        7.41      143.91     61.69 o 
   6   8   3     3803.87     3881.26    107.18 o 
   7   8   3       10.81      144.66     86.08 o 
   8   8   3      321.64      377.76     91.84 o 
   9   8   3      749.06      954.15    140.52 o 
  10   8   3        4.19      136.15    103.43 o 
  11   8   3        4.40      165.99    111.30 o 
  12   8   3      124.54      315.14    289.49 o 
  13   8   3      298.90      326.38    284.56 o 
  14   8   3      129.48      175.43    247.98 o 
  15   8   3       49.06      299.11    319.19 o 
 -15   9   3       32.53      272.92    304.16 o 
 -14   9   3       75.70      233.82    293.61 o 
 -13   9   3        8.21      210.57    265.31 o 
 -12   9   3       50.03      275.45    264.07 o 
 -11   9   3      188.72      255.29    131.13 o 
 -10   9   3       95.38      265.20    119.02 o 
  -9   9   3     1099.06     1255.19    137.89 o 
  -8   9   3        5.46      114.71     87.60 o 
  -7   9   3     3274.89     3203.61    135.16 o 
  -6   9   3      837.91      743.78     90.93 o 
  -5   9   3      166.63      224.44     62.30 o 
  -4   9   3      210.61      221.66     75.82 o 
  -3   9   3     5918.68     5900.72    158.49 o 
  -2   9   3        1.45      148.57     51.45 o 
  -1   9   3     2094.25     2287.67     68.60 o 
   0   9   3       24.11      149.04     49.97 o 
   1   9   3    12993.66    13246.90    122.16 o 
   2   9   3     1600.39     1432.57     66.38 o 
   3   9   3     2787.93     2674.19     74.31 o 
   4   9   3       56.67      148.77     63.47 o 
   5   9   3     5191.41     5306.62    110.25 o 
   6   9   3        1.82      109.75     72.47 o 
   7   9   3        5.56      135.36     77.51 o 
   8   9   3      200.87      259.42    100.12 o 
   9   9   3     2201.35     2279.95    127.48 o 
  10   9   3        0.55      177.87    108.45 o 
  11   9   3       69.96      168.95    161.72 o 
  12   9   3       31.13       95.14    218.37 o 
  13   9   3      442.84      382.73    299.73 o 
  14   9   3      248.72      472.43    274.01 o 
  15   9   3       47.31      214.79    316.82 o 
 -15  10   3       81.07      301.08    357.41 o 
 -14  10   3       60.40      195.01    305.30 o 
 -13  10   3      391.53      452.26    333.08 o 
 -12  10   3        0.10      168.63    251.79 o 
 -11  10   3        1.61      162.46    214.00 o 
 -10  10   3      336.14      547.31    132.13 o 
  -9  10   3      118.41      238.91    103.32 o 
  -8  10   3      356.17      346.47    127.47 o 
  -7  10   3      221.66      290.35     98.76 o 
  -6  10   3       11.97       86.07     86.87 o 
  -5  10   3      536.08      443.45     81.46 o 
  -4  10   3      643.67      756.34     74.00 o 
  -3  10   3      104.97      229.82     60.65 o 
  -2  10   3     1121.04     1242.40     78.78 o 
  -1  10   3      146.32      174.35     55.97 o 
   0  10   3        0.26      159.46     52.58 o 
   1  10   3      487.94      353.86     60.99 o 
   2  10   3     1644.33     1706.07     69.95 o 
   3  10   3       56.01      141.20     59.87 o 
   4  10   3        0.33      101.24     69.34 o 
   5  10   3      112.64      187.26     73.87 o 
   6  10   3     1413.81     1446.75    104.19 o 
   7  10   3      348.88      465.47     87.46 o 
   8  10   3      102.63      171.45     94.99 o 
   9  10   3      842.01      979.94    115.05 o 
  10  10   3      214.55      211.84    162.43 o 
  11  10   3      103.25      107.18    216.78 o 
  12  10   3      604.65      614.51    326.73 o 
  13  10   3      275.66      249.16    276.69 o 
  14  10   3       89.55      187.85    272.66 o 
  15  10   3      361.87      269.53    360.42 o 
 -14  11   3      168.25      197.84    292.31 o 
 -13  11   3      121.63      206.75    249.80 o 
 -12  11   3        0.02      204.64    284.30 o 
 -11  11   3      280.30       36.75    219.10 o 
 -10  11   3      397.72      262.63    256.27 o 
  -9  11   3      172.59      219.34    135.26 o 
  -8  11   3      128.05       90.96    111.10 o 
  -7  11   3      338.58      344.24    103.74 o 
  -6  11   3      663.46      536.49     98.33 o 
  -5  11   3     2784.95     2561.20    116.56 o 
  -4  11   3      483.56      527.46     73.23 o 
  -3  11   3     3408.37     3410.57     98.21 o 
  -2  11   3     3412.68     3151.65     87.88 o 
  -1  11   3     4060.90     4127.62     94.18 o 
   0  11   3      253.19      225.84     63.90 o 
   1  11   3      154.89      377.35     71.71 o 
   2  11   3       66.05      195.24     67.47 o 
   3  11   3     4018.70     4011.27    147.74 o 
   4  11   3       95.85      242.10     82.44 o 
   5  11   3     3278.48     2972.70    120.63 o 
   6  11   3      508.12      590.23    111.14 o 
   7  11   3     3948.01     3835.86    139.91 o 
   8  11   3       98.95      187.79     99.82 o 
   9  11   3       97.62      298.88    121.35 o 
  10  11   3       46.48      236.08    157.48 o 
  11  11   3      389.90      334.46    252.08 o 
  12  11   3      340.21      276.69    263.17 o 
  13  11   3        0.64      192.22    296.72 o 
  14  11   3       41.79      188.90    295.63 o 
 -13  12   3      221.45      350.53    333.63 o 
 -12  12   3       65.50      106.18    266.66 o 
 -11  12   3      836.48      910.09    290.58 o 
 -10  12   3        0.42      289.44    257.01 o 
  -9  12   3      341.65      329.81    250.70 o 
  -8  12   3      187.37      246.52    116.83 o 
  -7  12   3      203.24      235.84    108.82 o 
  -6  12   3      226.67      276.48     97.80 o 
  -5  12   3       25.49       91.99     91.44 o 
  -4  12   3       23.56      132.77     76.79 o 
  -3  12   3      269.13      327.95     77.53 o 
  -2  12   3        0.74      162.56     71.43 o 
  -1  12   3        3.19      166.38     72.45 o 
   0  12   3      316.32      522.07     83.26 o 
   1  12   3        4.91      112.62     67.26 o 
   2  12   3      708.83      733.43     78.85 o 
   3  12   3     2303.96     1942.42    108.42 o 
   4  12   3     1160.60     1141.62    105.65 o 
   5  12   3      385.60      278.86     87.84 o 
   6  12   3       55.78      110.60     90.72 o 
   7  12   3      762.90      817.76    111.48 o 
   8  12   3       10.37      199.13    116.59 o 
   9  12   3       85.40      239.22    176.03 o 
  10  12   3       66.99      167.32    222.32 o 
  11  12   3     1442.04     1243.74    244.16 o 
  12  12   3       62.91      232.90    251.32 o 
  13  12   3      280.70      445.72    302.69 o 
 -13  13   3        4.19      311.61    251.82 o 
 -12  13   3        7.53      267.96    324.48 o 
 -11  13   3       67.82      196.48    307.58 o 
 -10  13   3        0.54      185.82    243.33 o 
  -9  13   3     1082.69      970.69    258.79 o 
  -8  13   3       42.42      172.34    157.79 o 
  -7  13   3      737.20      720.57    143.81 o 
  -6  13   3        0.19      171.61    134.83 o 
  -5  13   3      982.04      883.58    121.63 o 
  -4  13   3       80.89       87.07     96.75 o 
  -3  13   3      456.81      598.14     94.27 o 
  -2  13   3        1.85      129.44     78.64 o 
  -1  13   3     2770.16     3012.66    116.01 o 
   0  13   3      163.56      229.33     73.28 o 
   1  13   3     2522.27     2541.67    112.30 o 
   2  13   3       94.39      177.40     85.80 o 
   3  13   3     4226.69     4096.03    128.94 o 
   4  13   3     1298.39     1366.98    111.66 o 
   5  13   3      611.66      474.50    108.69 o 
   6  13   3       14.47      192.04    117.46 o 
   7  13   3      434.25      409.76    122.57 o 
   8  13   3      160.56      143.19    202.10 o 
   9  13   3      570.49      472.15    242.78 o 
  10  13   3      168.85       83.12    241.65 o 
  11  13   3      195.88      321.02    233.92 o 
  12  13   3       11.06      191.84    341.55 o 
  13  13   3       96.36      364.78    345.79 o 
 -12  14   3       75.56      405.13    266.63 o 
 -11  14   3        0.92      -81.65    267.82 o 
 -10  14   3        1.87      381.09    306.34 o 
  -9  14   3      661.81      669.87    261.92 o 
  -8  14   3       89.49       72.57    281.92 o 
  -7  14   3      336.58      308.36    267.82 o 
  -6  14   3      267.72      322.07    167.59 o 
  -5  14   3     1507.29     1561.28    176.93 o 
  -4  14   3       86.83      199.68    110.63 o 
  -3  14   3      316.35      384.54    113.06 o 
  -2  14   3      297.93      239.77     95.99 o 
  -1  14   3      153.37      218.27     89.13 o 
   0  14   3        1.80      116.44     80.95 o 
   1  14   3      900.18      913.16    102.44 o 
   2  14   3      168.56      175.70     94.80 o 
   3  14   3       38.32       73.78     92.30 o 
   4  14   3      511.22      470.27    102.14 o 
   5  14   3      571.93      423.31    119.42 o 
   6  14   3       58.93      -14.72    177.46 o 
   7  14   3        9.26      187.96    169.89 o 
   8  14   3      193.59      173.90    161.49 o 
   9  14   3     1359.31     1266.27    224.26 o 
  10  14   3       25.71      525.82    313.62 o 
  11  14   3      165.96      321.80    325.14 o 
  12  14   3       16.30      304.35    367.44 o 
 -11  15   3       59.21      551.24    356.86 o 
 -10  15   3        0.34      361.13    341.12 o 
  -9  15   3      133.36      -49.31    211.73 o 
  -8  15   3       41.89      -10.27    297.07 o 
  -7  15   3      293.68      242.97    287.05 o 
  -6  15   3       33.79      191.93    275.97 o 
  -5  15   3      545.80      470.59    172.60 o 
  -4  15   3        3.17      199.14    162.17 o 
  -3  15   3     1540.68     1816.15    224.58 o 
  -2  15   3        0.12       86.26    130.69 o 
  -1  15   3      460.91      560.49    117.62 o 
   0  15   3      103.82      165.89     96.49 o 
   1  15   3      802.20     1074.37    177.56 o 
   2  15   3       45.78      210.51    184.32 o 
   3  15   3      666.75      637.97    164.31 o 
   4  15   3       48.82      242.22    171.02 o 
   5  15   3     1254.64     1137.97    267.36 o 
   6  15   3      170.16      244.76    160.70 o 
   7  15   3      249.94      473.92    205.53 o 
   8  15   3       46.87      153.60    163.54 o 
   9  15   3      102.57      210.00    196.20 o 
  10  15   3      244.33      251.55    248.68 o 
  11  15   3      120.88      319.75    215.36 o 
  -9  16   3      128.90      117.75    297.52 o 
  -8  16   3        7.07      195.51    306.44 o 
  -7  16   3      744.04      888.68    285.84 o 
  -6  16   3       45.28      -58.98    309.85 o 
  -5  16   3      172.32      456.98    294.68 o 
  -4  16   3       16.40      239.49    246.01 o 
  -3  16   3      659.97      575.71    172.83 o 
  -2  16   3        4.98       33.60    156.45 o 
  -1  16   3        0.04      242.72    178.40 o 
   0  16   3       36.91       33.58    163.88 o 
   1  16   3       78.19      137.79    181.61 o 
   2  16   3      306.62      310.99    184.42 o 
   3  16   3      979.61     1120.61    213.25 o 
   4  16   3        7.84      170.64    188.39 o 
   5  16   3      448.14      575.21    203.10 o 
   6  16   3       11.16      138.80    175.54 o 
   7  16   3      360.17      319.94    202.92 o 
   8  16   3        1.63      270.85    213.98 o 
   9  16   3        9.46      158.34    222.37 o 
  -8  17   3        8.17      151.13    332.75 o 
  -7  17   3       72.19      -17.71    271.59 o 
  -6  17   3       52.39      102.08    217.75 o 
  -5  17   3      103.95      429.38    328.03 o 
  -4  17   3       10.13      130.63    252.93 o 
  -3  17   3      628.17      392.00    283.06 o 
  -2  17   3       81.41      186.15    283.63 o 
  -1  17   3      266.55      323.01    172.42 o 
   0  17   3       77.16      221.58    231.81 o 
   1  17   3      222.32      264.78    197.54 o 
   2  17   3        3.05      103.37    210.34 o 
   3  17   3      437.61      696.72    235.53 o 
   4  17   3       59.24      109.09    186.51 o 
   5  17   3      736.23      678.02    199.42 o 
   6  17   3        0.47      308.19    207.20 o 
   7  17   3      138.72      312.38    214.79 o 
   8  17   3        0.09      218.34    204.66 o 
  -6  18   3       28.06      316.18    370.97 o 
  -5  18   3      322.42      414.21    388.87 o 
  -4  18   3        0.45       71.50    289.70 o 
  -3  18   3        3.31      130.74    310.56 o 
  -2  18   3       21.76      215.76    275.14 o 
  -1  18   3        0.27       18.97    260.85 o 
   0  18   3       42.47      121.12    336.26 o 
   1  18   3      117.87      200.00    199.47 o 
   2  18   3        0.66      152.01    182.85 o 
   3  18   3        2.62      108.87    218.20 o 
   4  18   3        2.70      264.90    238.35 o 
   5  18   3       52.09       -4.17    205.88 o 
   6  18   3       73.13      308.22    221.15 o 
  -3  19   3       18.63      290.13    295.65 o 
  -2  19   3       84.86      402.74    301.41 o 
  -1  19   3      327.53      465.84    339.15 o 
   0  19   3       49.89      274.10    356.51 o 
   1  19   3      798.72      478.88    380.50 o 
   2  19   3       15.46      576.46    388.68 o 
   3  19   3      262.88      197.12    283.09 o 
 -14   0   4      278.19       83.05    271.45 o 
 -12   0   4     1483.98     1340.61    259.28 o 
 -10   0   4       11.81      162.16     71.52 o 
  -8   0   4     5076.56     4838.14    122.41 o 
  -6   0   4     3902.26     3797.66    129.82 o 
  -4   0   4      171.25      296.50     42.75 o 
  -2   0   4    33672.37    34193.48    155.46 o 
   0   0   4    11229.49    11095.51    382.57 o 
   2   0   4     3830.98     3595.31    270.18 o 
   4   0   4     1310.02      870.84     64.48 o 
   6   0   4       13.43        2.67     47.89 o 
   8   0   4     4258.49     3918.37    128.44 o 
  10   0   4     7002.46     6182.67    162.72 o 
  12   0   4      273.88      193.21    196.89 o 
 -14   1   4     1851.04     2112.44    309.88 o 
 -13   1   4      473.83      400.38    130.74 o 
 -12   1   4     1089.57     1132.85    114.06 o 
 -11   1   4      652.65      699.99    102.61 o 
 -10   1   4      426.22      378.70     68.18 o 
  -9   1   4      407.56      334.24     48.67 o 
  -8   1   4     9580.15     9881.11    101.27 o 
  -7   1   4     2936.45     2994.39     59.01 o 
  -6   1   4     4562.19     4712.18     83.85 o 
  -5   1   4     4258.16     4502.51     51.04 o 
  -4   1   4      150.78      365.94     25.24 o 
  -3   1   4      305.31      299.96     23.64 o 
  -2   1   4     4689.25     4751.92     74.76 o 
  -1   1   4     3744.05     3529.87     48.66 o 
   0   1   4     4104.27     3764.91     37.43 o 
   1   1   4      263.15      311.76     30.65 o 
   2   1   4      475.10      471.55     43.27 o 
   3   1   4     1068.06      856.26     35.52 o 
   4   1   4     1461.30     1214.67     43.86 o 
   5   1   4      303.58      212.45     43.81 o 
   6   1   4      131.14      387.48     49.00 o 
   7   1   4     2026.24     1900.57     59.68 o 
   8   1   4      200.78      381.26     65.03 o 
   9   1   4       30.56      164.63     59.82 o 
  10   1   4      257.41      405.34     84.88 o 
  11   1   4       25.71      185.59     91.64 o 
  12   1   4       12.63      108.50    152.13 o 
  13   1   4       15.65      110.25    146.23 o 
 -14   2   4      178.04      145.99    162.78 o 
 -13   2   4       51.27      244.92    102.15 o 
 -12   2   4       30.95      178.25     97.27 o 
 -11   2   4      248.45      236.81     79.41 o 
 -10   2   4      250.01      326.07     75.16 o 
  -9   2   4     1309.59     1457.04     69.85 o 
  -8   2   4     1647.41     1672.60     63.44 o 
  -7   2   4      816.47      695.27     40.10 o 
  -6   2   4      706.14      657.28     45.62 o 
  -5   2   4     2043.10     2048.34     36.97 o 
  -4   2   4     3726.83     4093.78     58.42 o 
  -3   2   4      292.26      280.14     22.97 o 
  -2   2   4     4608.24     4261.35     44.78 o 
  -1   2   4     5550.55     5670.74     63.90 o 
   0   2   4    16830.82    16248.36    116.54 o 
   1   2   4       44.59      155.44     29.93 o 
   2   2   4     1494.43     1633.25     56.62 o 
   3   2   4      583.71      639.97     98.43 o 
   4   2   4       20.47      124.31     31.79 o 
   5   2   4       10.28       71.96     38.69 o 
   6   2   4     4146.89     4238.59     69.48 o 
   7   2   4      891.89      790.56     66.65 o 
   8   2   4     4395.28     4186.99     98.62 o 
   9   2   4      162.72      186.88     68.94 o 
  10   2   4       44.29      160.65     84.65 o 
  11   2   4       42.57      192.51     91.71 o 
  12   2   4     1117.39     1187.66    134.05 o 
  13   2   4       66.03      113.78    128.81 o 
 -15   3   4      266.49      491.50    289.30 o 
 -14   3   4     2344.06     2347.51    198.31 o 
 -13   3   4      141.41      236.72    101.66 o 
 -12   3   4      958.42      969.62    129.23 o 
 -11   3   4      185.56      206.52     89.09 o 
 -10   3   4     8891.05     8510.83    118.65 o 
  -9   3   4       58.62       61.63     64.10 o 
  -8   3   4      691.29      840.91     65.58 o 
  -7   3   4      228.85      280.00     39.21 o 
  -6   3   4     1245.78     1184.59     39.84 o 
  -5   3   4     6835.31     6486.35     97.50 o 
  -4   3   4    10418.34    10689.67    178.63 o 
  -3   3   4       73.21      132.89     32.84 o 
  -2   3   4    25601.38    27450.07    196.35 o 
  -1   3   4      258.48      384.30     46.95 o 
   0   3   4     8927.39     9114.64    112.98 o 
   1   3   4     6639.70     6293.70     78.26 o 
   2   3   4     2392.57     2709.72     55.86 o 
   3   3   4      813.07     1199.26     31.96 o 
   4   3   4     3012.31     3498.75     99.42 o 
   5   3   4     4802.64     4032.21     80.91 o 
   6   3   4      570.85      572.90     49.11 o 
   7   3   4     1695.00     1874.15     79.32 o 
   8   3   4      140.91      146.14     69.24 o 
   9   3   4     5638.03     5718.04    149.83 o 
  10   3   4      108.20      204.26     82.45 o 
  11   3   4      109.00       86.40     89.96 o 
  12   3   4       11.24      180.87    104.17 o 
  13   3   4      641.64      521.50    113.11 o 
  14   3   4       64.56       17.45    239.39 o 
 -16   4   4       50.28      414.09    264.88 o 
 -15   4   4       25.02      357.22    278.89 o 
 -14   4   4       41.81      191.60    247.50 o 
 -13   4   4       31.45      204.61    100.50 o 
 -12   4   4        7.24      264.08    112.13 o 
 -11   4   4        6.63      244.06     99.40 o 
 -10   4   4      661.28      760.56     96.23 o 
  -9   4   4      486.45      364.52     64.42 o 
  -8   4   4     1880.92     1871.93     79.69 o 
  -7   4   4      179.58      170.87     59.15 o 
  -6   4   4        1.32      195.49     44.92 o 
  -5   4   4      109.12      192.04     39.24 o 
  -4   4   4      119.08      196.08     41.15 o 
  -3   4   4     1605.44     1552.25     49.52 o 
  -2   4   4     4098.45     5269.43     58.99 o 
  -1   4   4        9.81      162.27     32.33 o 
   0   4   4        8.33      119.69     23.61 o 
   1   4   4     1127.10     1292.00     38.84 o 
   2   4   4     2427.65     2453.60     75.44 o 
   3   4   4      869.65     1200.68     35.33 o 
   4   4   4     1005.31     1013.95     39.23 o 
   5   4   4      232.44      329.85     49.79 o 
   6   4   4     1100.02      984.28     62.45 o 
   7   4   4      146.72      148.83     59.86 o 
   8   4   4      996.87      930.66     67.63 o 
   9   4   4      179.73      186.91     70.12 o 
  10   4   4     2265.51     2262.31    133.97 o 
  11   4   4        0.91       19.11     89.23 o 
  12   4   4     1358.48     1454.48    130.60 o 
  13   4   4      517.79      651.90    143.12 o 
  14   4   4       31.63      223.70    242.43 o 
  15   4   4        1.70       70.50    294.66 o 
 -17   5   4       74.40      276.26    349.13 o 
 -16   5   4      925.51      634.33    342.31 o 
 -15   5   4        5.85       67.23    234.18 o 
 -14   5   4      398.52      313.45    266.63 o 
 -13   5   4      280.79      323.41    123.58 o 
 -12   5   4     2113.20     2056.31    131.00 o 
 -11   5   4      789.63      772.23     95.06 o 
 -10   5   4     3500.85     3299.74    150.60 o 
  -9   5   4      373.48      388.57     95.69 o 
  -8   5   4     5715.17     5392.63    167.46 o 
  -7   5   4      160.39      234.95     54.42 o 
  -6   5   4      494.53      531.34     52.30 o 
  -5   5   4     1981.48     2217.92     95.18 o 
  -4   5   4    18985.47    20658.94    300.88 o 
  -3   5   4      512.46      407.77     34.42 o 
  -2   5   4      396.67      370.80     38.65 o 
  -1   5   4      368.84      360.70     26.49 o 
   0   5   4      189.94      321.94     29.33 o 
   1   5   4      248.29      261.39     28.74 o 
   2   5   4      360.65      420.07     36.20 o 
   3   5   4     8900.54     8648.99    202.34 o 
   4   5   4    10912.67    10971.09    280.20 o 
   5   5   4      541.22      529.30     58.31 o 
   6   5   4     1212.84     1231.44     67.47 o 
   7   5   4     4763.21     4973.45     90.02 o 
   8   5   4      484.61      394.94     67.97 o 
   9   5   4      307.93      241.21     77.18 o 
  10   5   4      102.13      221.26     96.10 o 
  11   5   4     1435.70     1485.41    134.93 o 
  12   5   4     1178.23      910.82    141.12 o 
  13   5   4       44.22      105.80    153.21 o 
  14   5   4       49.95      296.50    233.54 o 
  15   5   4      131.25        1.78    424.76 o 
  16   5   4        4.25      135.94    261.32 o 
 -17   6   4       59.02      274.58    294.30 o 
 -16   6   4       32.86      108.34    311.58 o 
 -15   6   4        6.67       56.02    257.93 o 
 -14   6   4        9.22      149.99    207.29 o 
 -13   6   4       40.96      335.05    172.89 o 
 -12   6   4       80.78      229.41    132.84 o 
 -11   6   4      322.83      419.17     98.24 o 
 -10   6   4       60.49      169.25    108.10 o 
  -9   6   4      477.19      447.80     88.43 o 
  -8   6   4     1668.86     1714.86    129.20 o 
  -7   6   4      111.66      198.13     76.35 o 
  -6   6   4       27.98      301.79     97.30 o 
  -5   6   4       28.77      186.20     53.62 o 
  -4   6   4     2633.85     2759.33     81.53 o 
  -3   6   4     2186.79     2340.67     69.80 o 
  -2   6   4       34.51      114.46     31.47 o 
  -1   6   4     3389.53     3285.55     40.57 o 
   0   6   4       26.04      160.12     30.28 o 
   1   6   4      147.68      302.31     33.16 o 
   2   6   4     6071.57     6302.94     89.15 o 
   3   6   4       27.87      158.20     38.67 o 
   4   6   4     1829.42     1754.59     51.14 o 
   5   6   4      182.65      219.00     62.47 o 
   6   6   4     1985.14     1760.79     74.92 o 
   7   6   4        2.09      123.87     61.20 o 
   8   6   4     1947.73     1815.84     77.97 o 
   9   6   4     1079.10     1140.94     94.04 o 
  10   6   4      472.02      578.74    105.89 o 
  11   6   4        3.99      151.96     96.04 o 
  12   6   4      453.59      591.20    124.77 o 
  13   6   4       79.22      134.18    268.46 o 
  14   6   4       10.29       -4.27    282.99 o 
  15   6   4        0.02      181.71    243.38 o 
  16   6   4      220.66      309.35    295.46 o 
 -16   7   4      254.49      168.23    351.32 o 
 -15   7   4        4.74       40.25    240.22 o 
 -14   7   4     2143.98     2173.32    283.42 o 
 -13   7   4      952.29      672.05    213.08 o 
 -12   7   4     1310.01     1398.94    135.29 o 
 -11   7   4      402.78      403.62    106.77 o 
 -10   7   4     3275.07     3058.38    159.84 o 
  -9   7   4      553.96      493.69    115.65 o 
  -8   7   4      446.43      396.35     86.89 o 
  -7   7   4        1.20      104.92     73.36 o 
  -6   7   4     2532.46     2625.95     73.64 o 
  -5   7   4      673.46      686.50     59.10 o 
  -4   7   4       12.04      110.76     42.49 o 
  -3   7   4      372.81      452.34     58.88 o 
  -2   7   4     6561.89     6354.04     92.39 o 
  -1   7   4     6523.15     6437.95     91.35 o 
   0   7   4     1233.92     1374.97     43.19 o 
   1   7   4     2069.87     1952.28     48.56 o 
   2   7   4     2317.49     2175.01     51.42 o 
   3   7   4     4847.25     4891.84    101.35 o 
   4   7   4     2265.93     2237.11     69.83 o 
   5   7   4     1769.90     1855.67     63.85 o 
   6   7   4      967.16      893.50     92.34 o 
   7   7   4     2973.63     3177.17    142.11 o 
   8   7   4      536.69      541.76     87.90 o 
   9   7   4      453.09      638.44    112.85 o 
  10   7   4     1475.43     1515.44    155.25 o 
  11   7   4      578.94      696.33    146.94 o 
  12   7   4      910.67      955.01    188.12 o 
  13   7   4       28.37      344.11    273.46 o 
  14   7   4       64.42      288.11    268.89 o 
  15   7   4        6.62      190.46    250.44 o 
  16   7   4        0.81      257.17    351.88 o 
 -16   8   4        0.33       68.85    272.18 o 
 -15   8   4       16.81      127.95    195.18 o 
 -14   8   4       44.79      391.47    275.71 o 
 -13   8   4      298.68      342.24    223.23 o 
 -12   8   4      180.60      412.22    200.63 o 
 -11   8   4       95.65      190.54    108.71 o 
 -10   8   4      189.15      205.24     96.25 o 
  -9   8   4      406.86      549.04    125.90 o 
  -8   8   4       27.04      210.52    102.94 o 
  -7   8   4      342.55      288.57     72.62 o 
  -6   8   4      782.65      951.53     80.69 o 
  -5   8   4     2646.93     2539.09     84.23 o 
  -4   8   4     3558.38     3224.97     83.73 o 
  -3   8   4     2742.99     3032.33     74.15 o 
  -2   8   4      575.29      602.50     60.49 o 
  -1   8   4      118.12      176.55     41.65 o 
   0   8   4     1787.93     1846.97     50.61 o 
   1   8   4      770.76      792.69     47.64 o 
   2   8   4      296.54      387.67     43.30 o 
   3   8   4     1604.02     1703.02     51.38 o 
   4   8   4     2492.45     2664.44     84.16 o 
   5   8   4      754.95      827.31     70.98 o 
   6   8   4      390.82      416.56     74.87 o 
   7   8   4      365.31      344.60     80.11 o 
   8   8   4     1089.00     1018.07     96.02 o 
   9   8   4        1.02      157.89     85.19 o 
  10   8   4     1446.60     1472.96    163.42 o 
  11   8   4      217.49      219.93    129.88 o 
  12   8   4       65.95      -36.03    173.23 o 
  13   8   4      350.00      378.79    304.94 o 
  14   8   4      384.28      390.12    288.63 o 
  15   8   4        1.71      154.26    344.89 o 
 -15   9   4      197.56       44.10    272.11 o 
 -14   9   4      313.58      427.68    244.25 o 
 -13   9   4      237.07      187.38    231.12 o 
 -12   9   4      977.18      936.83    304.49 o 
 -11   9   4      627.68      737.22    185.73 o 
 -10   9   4       40.17       89.79    106.44 o 
  -9   9   4        2.20       73.32    109.92 o 
  -8   9   4     6451.48     6562.75    155.99 o 
  -7   9   4       11.11      126.75     78.68 o 
  -6   9   4     1215.27     1379.52     97.46 o 
  -5   9   4       11.84      114.80     65.93 o 
  -4   9   4     1251.78     1210.25     72.63 o 
  -3   9   4      646.83      635.94     63.19 o 
  -2   9   4      195.38      330.45     52.20 o 
  -1   9   4     1473.95     1275.22     65.96 o 
   0   9   4     2486.43     2113.33     65.42 o 
   1   9   4     7012.10     6766.56     89.72 o 
   2   9   4     2420.82     2200.87     69.23 o 
   3   9   4      144.70      161.78     48.18 o 
   4   9   4     1089.58     1169.79     84.07 o 
   5   9   4     5187.24     5538.42    103.23 o 
   6   9   4      121.51      183.97     82.32 o 
   7   9   4     1796.86     1798.97     98.54 o 
   8   9   4        7.61      218.75     97.34 o 
   9   9   4     1981.35     1898.78    130.32 o 
  10   9   4       68.44       90.70    125.81 o 
  11   9   4        7.53      170.88    233.78 o 
  12   9   4       46.31      315.35    235.32 o 
  13   9   4      178.48      248.07    233.61 o 
  14   9   4        1.56      118.84    214.05 o 
  15   9   4        8.80      297.24    364.92 o 
 -15  10   4       57.39      295.84    305.11 o 
 -14  10   4       97.16      185.51    253.43 o 
 -13  10   4       35.67      191.03    276.35 o 
 -12  10   4        2.49       58.77    274.76 o 
 -11  10   4      688.68      780.29    239.80 o 
 -10  10   4      118.45      185.63    121.58 o 
  -9  10   4      119.40      171.83    113.31 o 
  -8  10   4        2.02      243.59     97.16 o 
  -7  10   4       52.42      171.25    112.73 o 
  -6  10   4       41.36      117.75     91.39 o 
  -5  10   4     1957.46     1973.83    100.73 o 
  -4  10   4        3.77       98.56     68.54 o 
  -3  10   4     1933.55     1878.21     69.62 o 
  -2  10   4      610.57      576.63     66.65 o 
  -1  10   4      285.68      321.98     61.81 o 
   0  10   4      507.48      411.08     54.83 o 
   1  10   4        4.17      144.65     57.56 o 
   2  10   4      616.67      618.99     64.12 o 
   3  10   4     1671.35     1613.04     78.10 o 
   4  10   4       28.23      191.54     73.54 o 
   5  10   4       60.54      183.86     71.43 o 
   6  10   4     1974.79     1907.09    107.90 o 
   7  10   4      743.38      786.83     92.11 o 
   8  10   4      880.93      893.60    122.68 o 
   9  10   4       14.82      228.21    115.06 o 
  10  10   4      320.14      426.28    130.90 o 
  11  10   4       59.18       95.30    229.48 o 
  12  10   4      449.05      597.56    282.87 o 
  13  10   4       85.38      213.60    279.10 o 
  14  10   4      237.50      190.37    292.78 o 
 -14  11   4      903.15     1134.34    372.41 o 
 -13  11   4       35.29       93.07    256.49 o 
 -12  11   4      324.59      424.00    241.10 o 
 -11  11   4      379.88      221.23    278.51 o 
 -10  11   4     2440.49     2716.55    297.12 o 
  -9  11   4       20.44       38.51    107.78 o 
  -8  11   4      426.86      302.10    121.08 o 
  -7  11   4        1.73       95.10    105.16 o 
  -6  11   4      873.14     1048.18     99.34 o 
  -5  11   4      862.09      958.29     90.33 o 
  -4  11   4     1410.84     1408.31     81.95 o 
  -3  11   4      149.07      249.46     69.00 o 
  -2  11   4     7120.00     7340.28    149.76 o 
  -1  11   4      108.33      207.40     62.83 o 
   0  11   4      607.32      583.29     73.26 o 
   1  11   4       52.66      155.12     62.07 o 
   2  11   4      469.65      473.36     72.88 o 
   3  11   4     2411.42     2450.49    103.22 o 
   4  11   4      738.33      690.83     80.05 o 
   5  11   4     1813.06     1769.69    123.44 o 
   6  11   4     1038.23     1052.76    112.84 o 
   7  11   4     1357.73     1565.88    121.52 o 
   8  11   4      149.17      229.68    100.57 o 
   9  11   4      164.50      105.04    121.31 o 
  10  11   4       22.83      292.43    255.14 o 
  11  11   4      262.05      457.45    278.39 o 
  12  11   4      194.29      666.74    332.14 o 
  13  11   4      125.29       74.70    294.32 o 
  14  11   4       43.27      287.33    347.85 o 
 -13  12   4       26.90      271.04    254.61 o 
 -12  12   4      364.90      474.90    304.14 o 
 -11  12   4        2.12      220.69    301.63 o 
 -10  12   4        0.96      352.33    282.37 o 
  -9  12   4      321.80      319.95    216.37 o 
  -8  12   4      172.49      209.04    134.50 o 
  -7  12   4      167.05      198.07    101.07 o 
  -6  12   4      101.52      207.15     99.32 o 
  -5  12   4      294.12      371.05    108.99 o 
  -4  12   4       42.23      126.70     67.88 o 
  -3  12   4      155.09      232.96     78.57 o 
  -2  12   4      700.52      685.13     80.05 o 
  -1  12   4      113.14      233.57     76.10 o 
   0  12   4      244.76      360.95     85.13 o 
   1  12   4      347.42      268.97     74.15 o 
   2  12   4     1057.80      939.16     83.66 o 
   3  12   4       14.81      170.70     89.75 o 
   4  12   4     1603.49     1712.62    131.67 o 
   5  12   4      399.00      496.68     97.80 o 
   6  12   4      573.53      571.49    105.62 o 
   7  12   4        3.88      116.85    109.77 o 
   8  12   4      835.16      854.44    133.20 o 
   9  12   4        2.66       62.28    188.42 o 
  10  12   4       47.15      197.39    221.83 o 
  11  12   4        7.52      147.24    286.36 o 
  12  12   4      268.08      246.77    341.22 o 
  13  12   4      511.93      517.72    305.16 o 
 -13  13   4      102.17      185.74    306.06 o 
 -12  13   4      179.22      429.67    285.60 o 
 -11  13   4       59.91      182.14    329.74 o 
 -10  13   4     1089.81     1244.93    266.94 o 
  -9  13   4       39.42      246.60    222.75 o 
  -8  13   4     2127.02     2035.16    322.56 o 
  -7  13   4      226.73     1176.29    646.32 o 
  -6  13   4     1174.72     1096.85    169.25 o 
  -5  13   4      128.92      269.41    129.64 o 
  -4  13   4     1454.02     1575.63    121.17 o 
  -3  13   4        0.74      141.26     88.44 o 
  -2  13   4      158.38      261.10     87.63 o 
  -1  13   4       21.43      206.52     76.96 o 
   0  13   4     1737.77     1643.52    100.16 o 
   1  13   4     1565.24     1482.89     94.46 o 
   2  13   4      768.31      769.07    104.74 o 
   3  13   4      194.32      306.90     92.60 o 
   4  13   4     2036.76     2082.66    137.38 o 
   5  13   4      775.24      799.56    123.30 o 
   6  13   4        8.86      116.89     95.14 o 
   7  13   4      224.45      274.29    124.64 o 
   8  13   4      120.86      217.32    231.14 o 
   9  13   4      439.35      446.69    251.70 o 
  10  13   4       87.96       88.62    238.78 o 
  11  13   4      244.45      436.35    258.24 o 
  12  13   4       37.62       83.33    314.92 o 
 -12  14   4       20.34      115.93    351.91 o 
 -11  14   4       17.32      117.99    290.65 o 
 -10  14   4       28.30      448.77    308.95 o 
  -9  14   4       36.50       -8.58    251.01 o 
  -8  14   4       12.08      116.64    263.79 o 
  -7  14   4       88.34        1.80    223.30 o 
  -6  14   4        2.65      140.44    185.48 o 
  -5  14   4      196.02       82.52    182.19 o 
  -4  14   4       68.66      202.81    111.97 o 
  -3  14   4       55.52      108.89     91.36 o 
  -2  14   4      209.54      300.99     95.87 o 
  -1  14   4       11.19      185.86     91.21 o 
   0  14   4     1743.46     1912.50    127.82 o 
   1  14   4       18.26      169.40     82.85 o 
   2  14   4     3261.80     3063.75    134.20 o 
   3  14   4      373.60      531.96    107.42 o 
   4  14   4      611.67      710.38    120.83 o 
   5  14   4        0.93      285.43    130.26 o 
   6  14   4      133.95      128.25    145.05 o 
   7  14   4      187.89      284.71    170.10 o 
   8  14   4      104.06      336.00    198.49 o 
   9  14   4      275.87      374.37    199.54 o 
  10  14   4      732.50     1050.86    350.58 o 
  11  14   4       95.43       49.76    231.03 o 
  12  14   4      166.50      189.18    292.00 o 
 -11  15   4       73.46      155.71    261.82 o 
 -10  15   4      377.00      495.03    375.09 o 
  -9  15   4       21.94      113.15    305.02 o 
  -8  15   4      597.12      457.78    280.98 o 
  -7  15   4      138.26      234.87    267.42 o 
  -6  15   4      520.29      654.55    236.88 o 
  -5  15   4      125.04      253.88    226.28 o 
  -4  15   4     1134.89     1218.97    292.66 o 
  -3  15   4        4.60      159.32    164.98 o 
  -2  15   4     1050.30      858.76    152.12 o 
  -1  15   4      467.01      388.30    123.85 o 
   0  15   4      271.98      354.89    118.30 o 
   1  15   4       82.06      133.43    121.24 o 
   2  15   4      383.30      459.42    143.99 o 
   3  15   4     1756.84     1848.46    240.77 o 
   4  15   4      117.81      306.89    231.27 o 
   5  15   4      254.99      311.38    153.30 o 
   6  15   4       55.74       43.31    184.53 o 
   7  15   4     1115.82      908.36    195.66 o 
   8  15   4        0.31      157.24    216.51 o 
   9  15   4       45.84      226.95    191.82 o 
  10  15   4        2.56      122.01    209.76 o 
  11  15   4       38.84      284.63    336.78 o 
  -9  16   4       11.65     -136.96    286.59 o 
  -8  16   4       36.77       89.00    310.25 o 
  -7  16   4        2.36      388.06    305.87 o 
  -6  16   4       20.68      158.06    202.20 o 
  -5  16   4       24.36      345.34    258.57 o 
  -4  16   4     1167.99     1327.22    289.61 o 
  -3  16   4       90.38      298.52    285.36 o 
  -2  16   4      333.53      594.88    278.30 o 
  -1  16   4      190.14      295.88    168.39 o 
   0  16   4       73.91      154.40    141.91 o 
   1  16   4       13.78      130.12    153.27 o 
   2  16   4      264.78      352.91    173.35 o 
   3  16   4      156.12      157.10    163.95 o 
   4  16   4     1622.97     1612.63    218.39 o 
   5  16   4        1.04      221.72    188.99 o 
   6  16   4      570.20      405.94    199.86 o 
   7  16   4        2.57      200.91    195.79 o 
   8  16   4       59.04       30.93    216.52 o 
   9  16   4      181.81      110.02    217.76 o 
  -8  17   4      336.95      238.80    348.04 o 
  -7  17   4       69.50       63.42    290.46 o 
  -6  17   4      290.07      291.91    270.88 o 
  -5  17   4      112.98      142.17    225.50 o 
  -4  17   4      144.38      363.24    273.27 o 
  -3  17   4       28.22       95.75    309.69 o 
  -2  17   4     1541.05     1160.60    357.34 o 
  -1  17   4       96.44      403.90    320.47 o 
   0  17   4      158.01      241.39    247.34 o 
   1  17   4     1658.21     1826.68    255.89 o 
   2  17   4      254.56      215.95    160.00 o 
   3  17   4        0.54      178.60    178.11 o 
   4  17   4       10.03      187.60    177.14 o 
   5  17   4      187.60      199.37    201.28 o 
   6  17   4      379.51      606.92    249.52 o 
   7  17   4       11.89      116.13    217.91 o 
   8  17   4      124.55       37.71    190.41 o 
  -6  18   4        1.19        5.45    325.02 o 
  -5  18   4       12.31      271.14    314.28 o 
  -4  18   4        2.61      201.01    311.27 o 
  -3  18   4       16.15       54.98    285.84 o 
  -2  18   4      128.04      108.74    366.08 o 
  -1  18   4       68.24       57.87    284.60 o 
   0  18   4      521.20      351.91    276.59 o 
   1  18   4       19.67      189.94    306.25 o 
   2  18   4      238.42      397.64    336.59 o 
   3  18   4        1.48      414.61    325.95 o 
   4  18   4       30.25      153.63    192.45 o 
   5  18   4       26.66       87.90    224.27 o 
   6  18   4      195.73      200.65    227.11 o 
  -2  19   4        8.18       93.33    338.21 o 
  -1  19   4       32.06      213.84    373.32 o 
   0  19   4     1014.77      780.27    286.19 o 
   1  19   4        0.09      192.15    336.12 o 
   2  19   4      156.47      286.93    299.44 o 
 -13   0   5        1.55       10.29    210.09 o 
 -11   0   5     2522.46     2949.94    116.45 o 
  -9   0   5      672.77      745.65     73.34 o 
  -7   0   5     7572.19     7666.79    120.69 o 
  -5   0   5     2727.69     2286.09     84.57 o 
  -3   0   5      383.37      478.90     36.51 o 
  -1   0   5    51289.96    57602.18   1024.44 o 
   1   0   5    49569.53    52203.48    406.57 o 
   3   0   5       85.47      136.94     57.73 o 
   5   0   5       64.28      316.87     67.98 o 
   7   0   5       16.57       80.44     55.66 o 
   9   0   5    18360.46    18238.73    228.81 o 
  11   0   5     3624.14     2776.24    296.74 o 
  13   0   5     1951.46     1624.17    313.57 o 
 -14   1   5      313.51      312.71    196.69 o 
 -13   1   5       46.73      150.51    121.48 o 
 -12   1   5     1221.09     1102.87    109.97 o 
 -11   1   5        7.39      157.33     70.28 o 
 -10   1   5       68.65      218.47     58.54 o 
  -9   1   5      232.99      269.18     44.03 o 
  -8   1   5     1249.28     1037.89     42.55 o 
  -7   1   5     6071.85     5447.47     75.61 o 
  -6   1   5     1706.21     1836.51     52.91 o 
  -5   1   5     2860.43     2773.74     52.64 o 
  -4   1   5       13.74      155.62     28.91 o 
  -3   1   5      842.11      843.28     26.14 o 
  -2   1   5     4059.67     3960.74     39.07 o 
  -1   1   5      243.51      229.95     36.96 o 
   0   1   5     7321.01     7059.56     61.31 o 
   1   1   5      859.30      937.78     29.84 o 
   2   1   5      732.60      811.49     31.44 o 
   3   1   5     1156.62     1615.55     37.93 o 
   4   1   5      683.74      679.35     41.01 o 
   5   1   5     1841.91     1411.41     61.19 o 
   6   1   5     1391.01     1374.75     56.61 o 
   7   1   5     1583.70     1713.66     64.13 o 
   8   1   5        0.07      193.49     67.76 o 
   9   1   5     6306.09     7200.52    117.13 o 
  10   1   5       72.26      147.94     77.70 o 
  11   1   5      508.82      698.30     99.06 o 
  12   1   5      220.34      159.29    160.27 o 
  13   1   5      827.48      886.68    215.46 o 
 -14   2   5       38.47      128.53    166.10 o 
 -13   2   5     1871.56     1773.78    114.87 o 
 -12   2   5        2.26      104.44     79.00 o 
 -11   2   5      469.72      499.88     94.10 o 
 -10   2   5      664.09      551.24     79.69 o 
  -9   2   5      223.11      244.71     56.45 o 
  -8   2   5      518.74      554.04     41.21 o 
  -7   2   5     1833.03     1847.27     40.92 o 
  -6   2   5     3074.06     2900.68     56.81 o 
  -5   2   5     3298.86     3818.70     81.31 o 
  -4   2   5      222.33      262.77     27.07 o 
  -3   2   5     2363.94     2458.89     38.40 o 
  -2   2   5     6443.40     6232.64     94.18 o 
  -1   2   5     1549.73     1480.31     45.11 o 
   0   2   5     5293.17     5190.60     86.17 o 
   1   2   5    18263.55    17889.08    164.25 o 
   2   2   5     4546.77     4094.08     41.36 o 
   3   2   5     1712.63     1615.61     40.45 o 
   4   2   5     3517.02     3938.62     64.99 o 
   5   2   5     4249.35     4204.96     66.50 o 
   6   2   5        0.70      233.24     43.31 o 
   7   2   5    10954.96    10682.37    182.02 o 
   8   2   5     2385.34     2227.29     91.37 o 
   9   2   5     1978.31     1969.24     90.48 o 
  10   2   5       16.03       95.15     74.30 o 
  11   2   5     3520.72     3373.57    239.01 o 
  12   2   5       11.21      183.99    100.65 o 
  13   2   5      581.79      396.37    172.67 o 
 -16   3   5      192.30      163.72    228.04 o 
 -15   3   5        9.91      143.02    208.65 o 
 -14   3   5      192.10      167.69    114.49 o 
 -13   3   5       11.86      150.50     92.90 o 
 -12   3   5     2293.11     2150.20    117.50 o 
 -11   3   5      191.50      289.06     86.52 o 
 -10   3   5      107.60      217.77     86.25 o 
  -9   3   5     1468.28     1518.21     80.09 o 
  -8   3   5     6118.15     6719.12    157.61 o 
  -7   3   5      674.04      636.40     44.22 o 
  -6   3   5      129.35      186.34     33.56 o 
  -5   3   5      750.04      776.24     43.70 o 
  -4   3   5     2368.53     2311.26     50.28 o 
  -3   3   5     5328.28     5834.75     91.86 o 
  -2   3   5    13283.90    13771.69    226.85 o 
  -1   3   5      104.00      236.69     37.01 o 
   0   3   5     7531.75     6930.39     56.38 o 
   1   3   5     1170.04     1305.58     45.04 o 
   2   3   5     3678.06     3416.07     53.22 o 
   3   3   5        9.82       91.74     22.31 o 
   4   3   5     1149.60     1310.97     43.83 o 
   5   3   5     1179.34     1309.42     45.04 o 
   6   3   5      620.03      700.06     52.77 o 
   7   3   5     2638.75     2914.87     78.06 o 
   8   3   5      985.34      936.49     78.78 o 
   9   3   5      393.34      629.18     88.58 o 
  10   3   5      127.46      172.04     92.44 o 
  11   3   5     2115.46     1973.13    164.23 o 
  12   3   5       25.79      191.97    105.71 o 
  13   3   5       66.52      180.39    119.73 o 
  14   3   5      279.50      323.46    274.36 o 
 -16   4   5      111.44      361.94    287.26 o 
 -15   4   5      106.91      354.61    207.51 o 
 -14   4   5       29.54       83.31    156.25 o 
 -13   4   5      519.53      431.42    127.00 o 
 -12   4   5        2.53       90.62     94.04 o 
 -11   4   5      904.04      955.53     92.57 o 
 -10   4   5      146.47      192.55     74.28 o 
  -9   4   5      824.64      844.28     80.52 o 
  -8   4   5     2112.21     1918.68     83.40 o 
  -7   4   5      279.05      394.45     49.90 o 
  -6   4   5      149.51      160.71     41.29 o 
  -5   4   5      458.75      445.71     41.96 o 
  -4   4   5     1158.67     1087.48     55.50 o 
  -3   4   5    12669.84    13244.56     95.94 o 
  -2   4   5     2167.69     2527.41     48.90 o 
  -1   4   5     1501.47     1447.13     38.29 o 
   0   4   5      470.67      445.36     31.96 o 
   1   4   5     1049.71     1097.78     57.39 o 
   2   4   5     2115.44     2232.50     45.69 o 
   3   4   5     2995.66     3029.43     48.97 o 
   4   4   5      426.13      336.74     24.99 o 
   5   4   5     8765.28     9387.43    147.63 o 
   6   4   5      584.54      694.93     59.99 o 
   7   4   5     1534.68     1783.56     74.36 o 
   8   4   5      237.81      230.58     61.40 o 
   9   4   5     1343.91     1399.90    135.82 o 
  10   4   5     1512.58     1389.91    109.60 o 
  11   4   5     2152.28     2271.56    133.65 o 
  12   4   5       32.84       88.31    105.73 o 
  13   4   5     3995.04     4044.32    213.97 o 
  14   4   5       20.35      264.81    228.49 o 
  15   4   5      185.44      223.06    287.42 o 
 -17   5   5      396.51      418.74    355.94 o 
 -16   5   5       15.80      206.51    250.37 o 
 -15   5   5        3.58      258.88    255.78 o 
 -14   5   5      914.31      950.30    264.45 o 
 -13   5   5      498.39      557.10    129.83 o 
 -12   5   5       15.72      118.47     96.17 o 
 -11   5   5      421.82      354.61     95.57 o 
 -10   5   5     1812.45     1879.06    152.36 o 
  -9   5   5     2672.78     2727.51    102.95 o 
  -8   5   5      145.45      234.63     88.57 o 
  -7   5   5      552.29      404.27     54.05 o 
  -6   5   5     7251.11     7323.67    117.11 o 
  -5   5   5     5187.49     5141.57    112.42 o 
  -4   5   5      421.59      592.43     42.30 o 
  -3   5   5     4098.16     4786.23     56.42 o 
  -2   5   5     7124.66     7565.12    158.70 o 
  -1   5   5      320.96      478.35     36.24 o 
   0   5   5     1257.12     1330.96     43.39 o 
   1   5   5      899.58      830.53     35.66 o 
   2   5   5        4.13      184.17     42.74 o 
   3   5   5      285.26      361.84     39.42 o 
   4   5   5      117.18      294.14     42.82 o 
   5   5   5     2094.32     1940.87     55.01 o 
   6   5   5       78.52      234.18     55.16 o 
   7   5   5     2608.40     3125.84     80.66 o 
   8   5   5        3.00       35.90     71.80 o 
   9   5   5     2371.05     2559.96    106.30 o 
  10   5   5     1081.98     1009.64    115.99 o 
  11   5   5     1961.29     1554.65    130.23 o 
  12   5   5       12.16      141.22    104.37 o 
  13   5   5       48.54       80.94    250.49 o 
  14   5   5       91.38      297.83    236.15 o 
  15   5   5      202.66      114.58    227.64 o 
  16   5   5        0.68      117.37    279.84 o 
 -17   6   5       40.06      221.38    358.76 o 
 -16   6   5       76.21      338.09    231.86 o 
 -15   6   5       35.12      251.13    283.16 o 
 -14   6   5       39.41      159.38    246.91 o 
 -13   6   5      146.53      298.92    245.96 o 
 -12   6   5      177.57      207.05    127.57 o 
 -11   6   5       38.89      199.32    104.09 o 
 -10   6   5     1461.21     1523.51    123.21 o 
  -9   6   5      652.50      781.85    115.13 o 
  -8   6   5      564.92      678.01    114.76 o 
  -7   6   5      618.49      532.16     65.42 o 
  -6   6   5        2.89      201.45     57.35 o 
  -5   6   5     4149.61     4099.96     76.22 o 
  -4   6   5     3475.33     3764.51     60.85 o 
  -3   6   5     3459.50     3384.38     72.34 o 
  -2   6   5     1681.50     1601.54     53.97 o 
  -1   6   5     4546.65     4891.95     79.34 o 
   0   6   5     7909.50     7938.23    131.09 o 
   1   6   5      104.58      140.24     29.72 o 
   2   6   5      389.79      542.73     48.96 o 
   3   6   5     2486.29     2659.34     71.28 o 
   4   6   5     5605.83     5525.99     72.26 o 
   5   6   5     1918.10     2054.06     63.92 o 
   6   6   5     1318.00     1292.85     61.52 o 
   7   6   5     3835.82     3962.94     77.42 o 
   8   6   5       12.93      162.50     72.00 o 
   9   6   5     2105.86     2238.60     96.44 o 
  10   6   5      274.15      360.46     98.34 o 
  11   6   5     1972.85     2024.69    141.46 o 
  12   6   5     2042.05     2210.70    158.81 o 
  13   6   5      346.23      348.85    255.04 o 
  14   6   5        0.06      184.04    230.76 o 
  15   6   5      452.07      535.90    295.18 o 
  16   6   5      221.41      332.75    315.92 o 
 -16   7   5        3.86      225.31    250.56 o 
 -15   7   5      348.14      150.49    284.75 o 
 -14   7   5       43.73      218.51    280.15 o 
 -13   7   5       40.53      172.23    231.95 o 
 -12   7   5       16.37       83.93    141.92 o 
 -11   7   5     1913.33     1987.41    151.94 o 
 -10   7   5     2034.83     2082.71    128.11 o 
  -9   7   5      245.85      192.35    104.15 o 
  -8   7   5     2594.31     2438.42    117.83 o 
  -7   7   5     1462.23     1443.71     89.88 o 
  -6   7   5     3334.40     3068.41     85.34 o 
  -5   7   5        3.15      159.04     52.97 o 
  -4   7   5     1808.49     1883.31     63.43 o 
  -3   7   5     2073.47     2090.89     60.48 o 
  -2   7   5       25.00      169.71     70.01 o 
  -1   7   5     2184.40     2307.23     51.94 o 
   0   7   5     2303.58     2371.20     48.87 o 
   1   7   5       18.83      119.48     34.94 o 
   2   7   5       16.31      181.80     38.27 o 
   3   7   5     1629.52     1525.89     56.88 o 
   4   7   5      767.54      731.12     57.50 o 
   5   7   5     5667.77     5994.31     97.63 o 
   6   7   5      772.96      780.70     63.83 o 
   7   7   5       69.59      222.51     69.82 o 
   8   7   5      306.37      388.37     81.88 o 
   9   7   5     1221.46     1405.08    123.39 o 
  10   7   5      442.83      394.30    151.72 o 
  11   7   5      530.37      356.33    132.24 o 
  12   7   5       10.45      199.52    212.18 o 
  13   7   5     1192.05     1196.19    314.38 o 
  14   7   5        7.75      204.78    241.93 o 
  15   7   5      276.53      382.37    310.54 o 
  16   7   5        1.13      456.55    363.57 o 
 -16   8   5       30.77      -41.63    310.80 o 
 -15   8   5        2.14      309.66    271.80 o 
 -14   8   5      179.41      261.28    272.63 o 
 -13   8   5      189.79      104.55    282.02 o 
 -12   8   5      218.60      324.93    253.83 o 
 -11   8   5      431.50      376.93    141.70 o 
 -10   8   5      326.35      169.10     89.83 o 
  -9   8   5      137.11      253.99     96.62 o 
  -8   8   5      620.82      710.45     97.32 o 
  -7   8   5     1664.70     1656.79     95.96 o 
  -6   8   5     5436.72     5441.19    143.97 o 
  -5   8   5     2270.15     2014.70    102.49 o 
  -4   8   5     9756.95     9653.23    116.21 o 
  -3   8   5     2544.64     2396.86     67.79 o 
  -2   8   5       55.91      128.03     36.90 o 
  -1   8   5       14.72      153.46     36.35 o 
   0   8   5      240.65      304.76     44.89 o 
   1   8   5     7482.21     7989.00    171.17 o 
   2   8   5      328.27      405.24     45.37 o 
   3   8   5     1121.49     1171.28     57.00 o 
   4   8   5      236.53      355.48     56.09 o 
   5   8   5     2337.39     2173.85     78.55 o 
   6   8   5     6029.88     5942.46    117.38 o 
   7   8   5     2365.26     2291.62     93.08 o 
   8   8   5      192.82      272.26     87.99 o 
   9   8   5     2275.55     1984.45    157.53 o 
  10   8   5     1512.61     1621.35    140.42 o 
  11   8   5      877.43      880.51    129.00 o 
  12   8   5       17.46      272.58    234.87 o 
  13   8   5      259.66      515.15    233.82 o 
  14   8   5      341.33      496.43    315.90 o 
  15   8   5      498.23      525.56    348.21 o 
 -15   9   5      601.59      811.42    369.85 o 
 -14   9   5        2.03        6.45    392.94 o 
 -13   9   5      179.44      589.74    331.47 o 
 -12   9   5      900.54     1194.86    320.64 o 
 -11   9   5       33.75       86.48    223.46 o 
 -10   9   5      718.34      803.35    148.06 o 
  -9   9   5      290.46      348.75     95.93 o 
  -8   9   5     4182.15     3841.52    130.56 o 
  -7   9   5     1280.79     1168.14    124.45 o 
  -6   9   5     2286.58     1903.41     79.78 o 
  -5   9   5      681.10      587.68     76.61 o 
  -4   9   5     1948.44     2110.05     73.92 o 
  -3   9   5       16.02      206.25     50.45 o 
  -2   9   5        0.71      116.56     47.17 o 
  -1   9   5      295.63      510.84     59.88 o 
   0   9   5      250.09      378.99     70.88 o 
   1   9   5     1776.97     1879.23     57.69 o 
   2   9   5       27.12      198.73     48.79 o 
   3   9   5       42.03       84.35     47.87 o 
   4   9   5      282.67      265.03     75.60 o 
   5   9   5      170.55      195.84     63.00 o 
   6   9   5      945.53     1027.40    106.20 o 
   7   9   5     1131.75     1139.01     98.75 o 
   8   9   5       54.91      169.89    105.90 o 
   9   9   5     2886.45     3016.35    234.13 o 
  10   9   5      118.25      172.91    104.08 o 
  11   9   5      119.54       95.82    192.98 o 
  12   9   5       11.84       47.89    177.73 o 
  13   9   5      202.17      437.23    283.49 o 
  14   9   5        9.23      175.12    217.89 o 
  15   9   5       35.32       76.31    309.07 o 
 -15  10   5       49.42      232.16    354.42 o 
 -14  10   5        2.09       46.87    312.13 o 
 -13  10   5        3.47      164.62    317.72 o 
 -12  10   5      125.55      155.87    201.75 o 
 -11  10   5      347.79      517.55    250.96 o 
 -10  10   5     1509.43     1467.94    184.52 o 
  -9  10   5      102.66      186.61    133.13 o 
  -8  10   5      119.28      138.54    108.20 o 
  -7  10   5     1468.85     1438.13    139.25 o 
  -6  10   5      597.69      842.92    111.06 o 
  -5  10   5       98.84      116.89     58.22 o 
  -4  10   5      103.87      192.19     68.03 o 
  -3  10   5     2523.66     2231.84     72.67 o 
  -2  10   5     6648.99     6223.10    129.40 o 
  -1  10   5     1206.64     1125.33     74.83 o 
   0  10   5       13.59      122.93     49.93 o 
   1  10   5     4230.07     4265.81     89.16 o 
   2  10   5      384.46      450.09     61.39 o 
   3  10   5     1630.71     1637.61     80.14 o 
   4  10   5     6594.62     6748.76    235.80 o 
   5  10   5     3174.32     3213.52    273.87 o 
   6  10   5      191.35      225.35     83.08 o 
   7  10   5      972.89      823.37    126.32 o 
   8  10   5      326.96      393.04    107.22 o 
   9  10   5     1832.91     1542.64    133.04 o 
  10  10   5        3.30      102.74    158.09 o 
  11  10   5      193.54      249.26    221.12 o 
  12  10   5      646.80      781.43    296.01 o 
  13  10   5      366.82      383.13    326.21 o 
  14  10   5       50.38      477.96    320.99 o 
 -14  11   5      195.88      423.29    316.02 o 
 -13  11   5      130.47      406.79    323.89 o 
 -12  11   5     1403.04     1269.75    288.66 o 
 -11  11   5      740.71      626.29    230.36 o 
 -10  11   5      831.49     1404.08    278.25 o 
  -9  11   5      355.25      328.12    120.23 o 
  -8  11   5      235.68      158.43    122.15 o 
  -7  11   5        3.47      215.19    115.72 o 
  -6  11   5     2353.49     2081.00    112.21 o 
  -5  11   5       71.20      178.50     74.69 o 
  -4  11   5      915.01      922.60    102.51 o 
  -3  11   5      623.42      636.35     76.56 o 
  -2  11   5       90.51      206.39     72.22 o 
  -1  11   5        0.95      184.39     65.45 o 
   0  11   5       68.93      184.66     61.14 o 
   1  11   5       17.78       78.95     35.33 o 
   2  11   5      396.57      347.36     72.17 o 
   3  11   5     1181.26     1233.98     85.42 o 
   4  11   5     1280.57     1252.02     97.72 o 
   5  11   5      173.15      302.90    104.66 o 
   6  11   5      690.86      588.35    116.03 o 
   7  11   5      928.39      933.45    135.65 o 
   8  11   5      753.61      690.58    108.72 o 
   9  11   5        3.25       56.06    133.47 o 
  10  11   5        6.58      116.43    191.13 o 
  11  11   5      218.46      177.12    228.77 o 
  12  11   5       96.10      251.37    244.42 o 
  13  11   5       27.02       48.67    232.04 o 
  14  11   5      203.72      374.05    329.67 o 
 -13  12   5       20.07       53.13    294.47 o 
 -12  12   5       31.46      174.15    249.92 o 
 -11  12   5        7.90      299.92    274.58 o 
 -10  12   5       55.14      173.70    221.04 o 
  -9  12   5      480.14      356.96    200.35 o 
  -8  12   5      543.06      633.31    146.50 o 
  -7  12   5       78.50       13.75    107.94 o 
  -6  12   5       15.88       10.20    108.78 o 
  -5  12   5     3240.51     3086.26    137.74 o 
  -4  12   5      557.41      506.30     99.66 o 
  -3  12   5      391.58      468.56    100.30 o 
  -2  12   5      507.23      454.18     80.17 o 
  -1  12   5     5238.16     5286.97    106.77 o 
   0  12   5      140.74      224.62     75.77 o 
   1  12   5      329.46      388.25     86.04 o 
   2  12   5       78.84      243.73     81.53 o 
   3  12   5     2858.52     2696.86    119.49 o 
   4  12   5       22.83      181.84    100.43 o 
   5  12   5      409.14      458.20     90.93 o 
   6  12   5       58.67      137.85     85.11 o 
   7  12   5     2694.21     2905.89    146.01 o 
   8  12   5       64.48      253.60    128.25 o 
   9  12   5       87.04      184.13    211.73 o 
  10  12   5      390.99      283.75    275.03 o 
  11  12   5      359.65      415.09    306.75 o 
  12  12   5       24.64      184.04    269.48 o 
  13  12   5       24.75      128.85    322.46 o 
 -13  13   5      303.84      314.45    378.77 o 
 -12  13   5      249.20      236.19    302.95 o 
 -11  13   5        2.43      153.67    252.12 o 
 -10  13   5      404.79      644.00    300.08 o 
  -9  13   5      575.86      723.75    307.79 o 
  -8  13   5     1077.21     1105.72    260.26 o 
  -7  13   5      139.05      259.36    145.38 o 
  -6  13   5      381.15      362.57    137.64 o 
  -5  13   5      894.82     1140.86    214.61 o 
  -4  13   5       61.95      158.99    115.78 o 
  -3  13   5       83.77      162.36     90.25 o 
  -2  13   5      207.81      243.00     95.07 o 
  -1  13   5       77.11      188.97     77.66 o 
   0  13   5      432.93      430.85     93.42 o 
   1  13   5       85.64      194.76     74.46 o 
   2  13   5       16.89      147.01     83.48 o 
   3  13   5        0.62      214.00     88.22 o 
   4  13   5      140.96      255.22     93.93 o 
   5  13   5      279.61      176.12    113.71 o 
   6  13   5     1112.97      883.84    129.08 o 
   7  13   5      521.89      338.02    137.07 o 
   8  13   5       13.17      216.23    209.00 o 
   9  13   5      212.94      304.02    275.83 o 
  10  13   5       48.47       84.37    298.73 o 
  11  13   5      389.41      448.37    343.56 o 
  12  13   5      290.09      441.78    319.81 o 
 -12  14   5       16.14      178.59    336.74 o 
 -11  14   5       34.46       65.86    300.91 o 
 -10  14   5       19.19       84.44    256.25 o 
  -9  14   5      269.77      160.07    237.54 o 
  -8  14   5        0.65      222.94    207.67 o 
  -7  14   5      781.81      588.93    214.55 o 
  -6  14   5        0.30     -142.29    218.58 o 
  -5  14   5      374.61      441.88    245.37 o 
  -4  14   5      739.49      916.17    162.89 o 
  -3  14   5     1995.07     2014.41    151.44 o 
  -2  14   5      101.23      165.20     95.26 o 
  -1  14   5      443.89      416.78    109.96 o 
   0  14   5      747.17      726.48    112.26 o 
   1  14   5     3269.74     3117.59    146.19 o 
   2  14   5       91.73      152.55    104.82 o 
   3  14   5     2675.99     2466.52    146.92 o 
   4  14   5        1.63      146.61    122.67 o 
   5  14   5      874.81      782.90    125.79 o 
   6  14   5      218.42      282.31    156.59 o 
   7  14   5      158.29      142.67    167.25 o 
   8  14   5        1.98       45.20    183.86 o 
   9  14   5      748.99      554.88    182.94 o 
  10  14   5        0.54     -115.41    234.70 o 
  11  14   5      336.07      395.36    287.28 o 
 -11  15   5      328.63      497.54    359.92 o 
 -10  15   5      575.05      521.27    301.77 o 
  -9  15   5       80.95      145.61    313.60 o 
  -8  15   5        3.24      193.62    246.77 o 
  -7  15   5      150.94      411.39    279.10 o 
  -6  15   5      367.79      292.40    234.44 o 
  -5  15   5        1.72       27.93    257.41 o 
  -4  15   5       21.25      303.52    274.27 o 
  -3  15   5        4.43      113.17    213.25 o 
  -2  15   5      283.43      501.99    212.56 o 
  -1  15   5        7.91      127.11    165.00 o 
   0  15   5       33.22      269.26    128.36 o 
   1  15   5      148.59      210.54    152.81 o 
   2  15   5       77.90      290.48    167.32 o 
   3  15   5      291.32      256.06    144.52 o 
   4  15   5      332.97      413.88    160.27 o 
   5  15   5      682.88      919.07    204.50 o 
   6  15   5       81.44      124.47    158.22 o 
   7  15   5      132.87      200.78    180.83 o 
   8  15   5        9.21       67.34    220.78 o 
   9  15   5      260.04      192.00    170.21 o 
  10  15   5      104.35       87.83    187.09 o 
  -9  16   5        3.65      107.65    227.45 o 
  -8  16   5        0.85      231.90    313.67 o 
  -7  16   5       18.10      261.54    309.76 o 
  -6  16   5      245.83      455.06    260.02 o 
  -5  16   5     1267.37     1263.28    319.88 o 
  -4  16   5      160.18      456.22    277.11 o 
  -3  16   5     1741.57     1671.49    315.87 o 
  -2  16   5        5.28      103.48    294.13 o 
  -1  16   5     1492.08     1548.93    324.34 o 
   0  16   5       17.09      184.20    266.75 o 
   1  16   5      587.08      705.24    183.98 o 
   2  16   5      534.74      539.04    183.14 o 
   3  16   5      771.95      773.98    196.95 o 
   4  16   5       33.14      155.20    158.50 o 
   5  16   5      929.31      687.02    243.15 o 
   6  16   5       78.96      230.23    218.69 o 
   7  16   5     1280.76     1726.70    266.94 o 
   8  16   5        5.77      181.44    167.05 o 
   9  16   5        3.14      128.59    211.06 o 
  -8  17   5      731.37      561.48    316.61 o 
  -7  17   5        4.77      521.01    349.80 o 
  -6  17   5        0.90     -111.64    331.42 o 
  -5  17   5      150.05      295.84    316.94 o 
  -4  17   5        0.63      281.12    292.17 o 
  -3  17   5       49.78      257.96    286.36 o 
  -2  17   5        5.88     -133.14    223.49 o 
  -1  17   5       25.30       22.57    226.92 o 
   0  17   5      422.27      566.91    278.72 o 
   1  17   5      270.15      413.59    282.30 o 
   2  17   5      121.55      139.16    307.10 o 
   3  17   5      235.45      367.77    311.01 o 
   4  17   5        2.50      253.96    220.41 o 
   5  17   5       37.07       94.84    200.80 o 
   6  17   5       76.91      224.23    184.58 o 
   7  17   5       56.02       53.59    193.80 o 
   8  17   5        7.29      175.57    243.36 o 
  -6  18   5       11.54       51.23    283.04 o 
  -5  18   5       21.68      267.44    295.60 o 
  -4  18   5       14.22      178.54    292.19 o 
  -3  18   5      210.45      375.80    320.12 o 
  -2  18   5        0.24      164.34    330.97 o 
  -1  18   5      324.66      549.53    304.59 o 
   0  18   5       21.17      219.08    338.75 o 
   1  18   5     1863.04     2195.49    405.49 o 
   2  18   5       12.78      145.85    295.48 o 
   3  18   5      468.05      347.52    280.43 o 
   4  18   5        5.31      378.70    360.68 o 
   5  18   5      406.77      159.10    263.01 o 
  -2  19   5       61.83      -54.53    284.70 o 
  -1  19   5        2.51      339.56    411.08 o 
   0  19   5       14.56       65.76    365.37 o 
   1  19   5       41.85       99.40    367.41 o 
   2  19   5       13.63      -13.87    340.41 o 
 -14   0   6      318.88      395.58    253.50 o 
 -12   0   6       61.12      187.45    131.15 o 
 -10   0   6     1806.15     1741.45    116.70 o 
  -8   0   6    10304.00     9988.36    189.94 o 
  -6   0   6    31879.56    33724.10    211.82 o 
  -4   0   6     2369.47     2034.94     92.52 o 
  -2   0   6    27889.92    25772.01    113.57 o 
   0   0   6   117633.80   125578.91   1141.78 o 
   2   0   6   117390.05   124852.26    710.47 o 
   4   0   6     2829.85     1462.42     41.06 o 
   6   0   6    14909.52    12851.85    125.94 o 
   8   0   6     4913.50     5519.34    144.44 o 
  10   0   6     1528.44     2139.00    178.18 o 
  12   0   6      768.11      979.58    290.79 o 
 -14   1   6       45.42      121.22    152.91 o 
 -13   1   6      202.45      200.06    107.46 o 
 -12   1   6      310.58      265.73     88.72 o 
 -11   1   6     1042.02     1055.47     83.02 o 
 -10   1   6      456.86      455.38     58.81 o 
  -9   1   6      306.08      362.00     40.93 o 
  -8   1   6     2256.39     2346.37     44.13 o 
  -7   1   6     1466.73     1500.74     39.55 o 
  -6   1   6      686.26      783.93     41.26 o 
  -5   1   6      578.64      604.31     33.15 o 
  -4   1   6     1495.29     1207.10     30.75 o 
  -3   1   6     9688.57     9580.20    133.33 o 
  -2   1   6      185.50      448.85    169.91 o 
  -1   1   6     1633.54     1443.36     33.47 o 
   0   1   6     9871.83    10060.86     76.97 o 
   1   1   6      386.46      396.60     25.48 o 
   2   1   6      334.94      471.43     29.72 o 
   3   1   6      615.32      907.65     56.80 o 
   4   1   6     1541.42     1518.47     62.42 o 
   5   1   6     1388.18     1320.69     46.94 o 
   6   1   6       30.62      232.97     51.05 o 
   7   1   6      828.56     1007.98     61.06 o 
   8   1   6       22.13      190.22     55.67 o 
   9   1   6      675.50      676.47    123.03 o 
  10   1   6     1249.37     1483.17    109.03 o 
  11   1   6      248.04      285.93    117.61 o 
  12   1   6       19.46        9.11    158.55 o 
  13   1   6     1029.09      903.48    188.15 o 
 -15   2   6      451.93      118.75    220.64 o 
 -14   2   6      148.77      218.14    153.28 o 
 -13   2   6       50.56      166.11     95.59 o 
 -12   2   6        7.14      132.09     82.28 o 
 -11   2   6       38.81      142.24     76.27 o 
 -10   2   6     2128.16     1860.61     88.64 o 
  -9   2   6     1039.81      905.71     51.65 o 
  -8   2   6       26.78      129.20     36.12 o 
  -7   2   6      150.88      245.92     33.96 o 
  -6   2   6     7886.98     8093.75     62.65 o 
  -5   2   6     3119.55     3321.24     45.46 o 
  -4   2   6    24247.14    24330.57    467.50 o 
  -3   2   6    16961.46    17944.56    281.44 o 
  -2   2   6    33318.21    30824.30    284.16 o 
  -1   2   6      443.43      526.42     78.85 o 
   0   2   6    50116.23    49366.97    537.23 o 
   1   2   6      280.96      285.57     28.54 o 
   2   2   6     7684.73     6553.53     72.88 o 
   3   2   6      130.08      163.70     44.59 o 
   4   2   6     8600.30     7026.69     64.92 o 
   5   2   6     1719.31     1841.36     52.44 o 
   6   2   6    18295.12    17612.08    211.19 o 
   7   2   6      425.59      452.87     63.72 o 
   8   2   6     9229.03     9723.87    194.86 o 
   9   2   6        0.90      139.47     70.00 o 
  10   2   6     1844.25     2097.51    106.87 o 
  11   2   6      338.18      444.49    106.56 o 
  12   2   6        2.04      163.13    113.07 o 
  13   2   6       23.52      152.67    174.72 o 
 -16   3   6      165.47      176.00    241.62 o 
 -15   3   6       39.63      102.44    213.13 o 
 -14   3   6      183.61      193.40    140.49 o 
 -13   3   6        0.64      152.85     95.09 o 
 -12   3   6       29.67      119.32     91.59 o 
 -11   3   6      590.99      617.34     94.23 o 
 -10   3   6        6.46      222.60     71.14 o 
  -9   3   6       74.49      131.04     52.72 o 
  -8   3   6      600.31      500.32     52.16 o 
  -7   3   6     2939.15     3022.76     50.41 o 
  -6   3   6     1974.20     2021.64     45.31 o 
  -5   3   6       13.46      120.37     32.50 o 
  -4   3   6       14.38      122.04     29.43 o 
  -3   3   6     1313.60     1158.84     39.15 o 
  -2   3   6     2984.45     2684.11     42.65 o 
  -1   3   6        3.83      202.64     85.68 o 
   0   3   6      213.45      370.33     31.77 o 
   1   3   6     1357.08     1273.19     68.93 o 
   2   3   6     3449.02     3790.28     50.76 o 
   3   3   6       20.33      121.17     30.19 o 
   4   3   6      466.69      325.55     36.48 o 
   5   3   6       33.59       74.00     36.22 o 
   6   3   6     1465.06     1548.26     62.22 o 
   7   3   6     2323.05     2121.12     82.59 o 
   8   3   6     1980.26     1919.70    185.54 o 
   9   3   6     1380.35     1469.32    102.18 o 
  10   3   6      225.83      154.97     78.62 o 
  11   3   6        3.77      135.91     99.05 o 
  12   3   6      590.99      642.61    120.75 o 
  13   3   6      227.94      228.95    154.62 o 
 -16   4   6        2.23       48.17    227.49 o 
 -15   4   6        0.23      241.88    236.03 o 
 -14   4   6      418.61      618.94    265.64 o 
 -13   4   6       29.73      134.21     94.28 o 
 -12   4   6      251.84      282.09     93.07 o 
 -11   4   6      968.36      910.09    104.01 o 
 -10   4   6      105.61      185.84     72.04 o 
  -9   4   6      125.23      250.56     62.10 o 
  -8   4   6     2522.33     2743.39     73.51 o 
  -7   4   6     2016.13     1720.51     77.82 o 
  -6   4   6     4705.06     4885.25    123.05 o 
  -5   4   6       69.41      200.56     40.68 o 
  -4   4   6    26773.39    26656.52    139.03 o 
  -3   4   6     4335.37     4886.65     61.96 o 
  -2   4   6     4009.34     3124.47     50.00 o 
  -1   4   6     1153.25     1301.53     50.31 o 
   0   4   6     4712.91     3128.06     76.93 o 
   1   4   6     5874.06     6417.67    121.75 o 
   2   4   6     5655.38     4940.11     61.54 o 
   3   4   6     1220.79     1459.12     39.58 o 
   4   4   6    29675.68    28656.84    227.68 o 
   5   4   6      372.26      520.39     44.82 o 
   6   4   6     7989.91     8512.10    170.07 o 
   7   4   6     2689.43     2486.66     79.05 o 
   8   4   6     1390.44     1690.31     92.08 o 
   9   4   6      249.15      245.21     97.14 o 
  10   4   6      318.61      399.78     97.45 o 
  11   4   6      100.84      157.04    101.99 o 
  12   4   6     1625.39     1332.19    122.23 o 
  13   4   6       25.21      184.27    144.96 o 
  14   4   6       49.38      178.89    220.36 o 
 -17   5   6        1.92      144.68    263.34 o 
 -16   5   6      396.22      270.88    351.67 o 
 -15   5   6        6.30      119.48    280.36 o 
 -14   5   6       49.43      274.08    262.46 o 
 -13   5   6       77.46      156.37    115.12 o 
 -12   5   6      115.88      143.40     96.33 o 
 -11   5   6      245.23      264.31     87.78 o 
 -10   5   6      308.93      251.02     96.56 o 
  -9   5   6     2068.84     1878.75    108.06 o 
  -8   5   6       10.91      156.72     62.87 o 
  -7   5   6      477.59      430.84     58.16 o 
  -6   5   6     2682.54     2836.56     69.47 o 
  -5   5   6       11.44      298.65     49.40 o 
  -4   5   6     3460.12     3681.56     56.24 o 
  -3   5   6        0.59       86.35     37.54 o 
  -2   5   6     1979.23     1584.02     51.83 o 
  -1   5   6      799.08      859.23     40.87 o 
   0   5   6      264.58      206.39     27.41 o 
   1   5   6      900.20      912.02     35.14 o 
   2   5   6     1105.47     1021.56     50.39 o 
   3   5   6     5650.50     5749.00    131.55 o 
   4   5   6       81.05      153.66     41.38 o 
   5   5   6     1653.65     1551.10     56.86 o 
   6   5   6       45.24      179.12     47.52 o 
   7   5   6      153.70      229.68     55.28 o 
   8   5   6        6.87      170.73     70.40 o 
   9   5   6      139.16      182.12     89.49 o 
  10   5   6     2547.10     2497.56    184.77 o 
  11   5   6      137.72      222.76    104.48 o 
  12   5   6      855.56      737.93    128.50 o 
  13   5   6       80.30      252.76    264.36 o 
  14   5   6       35.71      188.57    282.83 o 
  15   5   6       21.51      247.95    295.41 o 
 -17   6   6       14.54      219.98    256.30 o 
 -16   6   6        5.10      351.74    298.45 o 
 -15   6   6       70.58      102.94    237.97 o 
 -14   6   6       13.25       62.63    193.07 o 
 -13   6   6      175.61      174.41    205.33 o 
 -12   6   6       43.74      197.65    127.26 o 
 -11   6   6      196.52      283.65    123.27 o 
 -10   6   6     1197.83     1169.63    117.85 o 
  -9   6   6      222.45      277.56     80.99 o 
  -8   6   6      213.75      291.38     83.31 o 
  -7   6   6      356.40      377.77     58.39 o 
  -6   6   6     8182.87     8355.52    142.49 o 
  -5   6   6     7176.42     7254.60     92.72 o 
  -4   6   6    15959.11    16453.64    236.64 o 
  -3   6   6     1432.24     1650.21     44.48 o 
  -2   6   6     5551.39     4565.36     54.80 o 
  -1   6   6     4202.57     3754.21     51.37 o 
   0   6   6    16003.30    14485.26    274.38 o 
   1   6   6     4582.08     4574.71     55.01 o 
   2   6   6    13309.82    12868.77    216.18 o 
   3   6   6     7185.39     7561.22    104.30 o 
   4   6   6     8687.46     8741.64    169.25 o 
   5   6   6      312.71      375.92     55.27 o 
   6   6   6     2243.96     2587.43     74.60 o 
   7   6   6     3068.66     2857.11     84.76 o 
   8   6   6     4225.63     4298.65    147.51 o 
   9   6   6     1952.66     2236.83    110.09 o 
  10   6   6      838.75      875.96    112.63 o 
  11   6   6        0.00      140.99    104.00 o 
  12   6   6       24.79      197.22    117.14 o 
  13   6   6       87.90      183.85    215.07 o 
  14   6   6      179.92      208.24    244.37 o 
  15   6   6       83.84      107.99    268.58 o 
  16   6   6       19.72      120.53    276.76 o 
 -16   7   6        2.39      253.69    344.61 o 
 -15   7   6       32.70       65.83    246.81 o 
 -14   7   6      195.72      268.86    226.57 o 
 -13   7   6       90.59      163.10    209.00 o 
 -12   7   6      100.43      112.09    128.10 o 
 -11   7   6        6.25       44.48    122.26 o 
 -10   7   6     1013.55      997.43     97.28 o 
  -9   7   6      996.15      908.49    108.51 o 
  -8   7   6      620.22      460.08     82.02 o 
  -7   7   6       32.29      132.42     60.84 o 
  -6   7   6      250.64      441.95     57.07 o 
  -5   7   6      441.57      569.20     68.22 o 
  -4   7   6     8251.08     8757.15    119.48 o 
  -3   7   6      251.96      286.90     48.53 o 
  -2   7   6       14.71      144.93     73.31 o 
  -1   7   6      158.38      239.41     44.48 o 
   0   7   6      985.98      801.75     45.24 o 
   1   7   6      735.42      787.66     48.38 o 
   2   7   6       69.87      148.91     41.58 o 
   3   7   6       62.08      130.67     41.68 o 
   4   7   6     2869.15     3048.69     72.38 o 
   5   7   6      157.07      176.49     53.93 o 
   6   7   6       14.63      129.69     57.52 o 
   7   7   6     1207.26     1297.80     78.98 o 
   8   7   6      328.88      376.00     82.38 o 
   9   7   6       34.44      254.75     90.80 o 
  10   7   6       35.68      177.97    124.73 o 
  11   7   6       48.44      176.03    131.82 o 
  12   7   6      375.24      378.53    245.89 o 
  13   7   6        0.68      125.24    231.19 o 
  14   7   6      281.20      222.92    243.80 o 
  15   7   6      125.87      -67.90    310.18 o 
  16   7   6      459.72      475.35    399.99 o 
 -16   8   6      173.60      437.37    304.99 o 
 -15   8   6        4.61       82.03    277.14 o 
 -14   8   6       35.35      212.20    216.94 o 
 -13   8   6      643.01      725.77    224.53 o 
 -12   8   6      663.71      510.96    256.25 o 
 -11   8   6      424.02      339.57    123.69 o 
 -10   8   6      430.74      528.36    132.41 o 
  -9   8   6      718.60      712.00    127.94 o 
  -8   8   6     1978.94     2063.79    186.43 o 
  -7   8   6     2855.11     2811.47     95.78 o 
  -6   8   6     6952.11     7277.81    123.05 o 
  -5   8   6     4206.89     3992.84     82.14 o 
  -4   8   6     3430.78     3801.33     82.25 o 
  -3   8   6     1032.92      881.15     51.44 o 
  -2   8   6    10037.70     9961.60    127.72 o 
  -1   8   6     2304.97     2061.21    120.74 o 
   0   8   6     4705.53     4598.49     69.48 o 
   1   8   6     7637.17     7635.40     97.68 o 
   2   8   6    14333.48    14447.73    165.43 o 
   3   8   6     1636.87     1422.09     65.46 o 
   4   8   6     1436.67     1372.73     64.14 o 
   5   8   6      155.85      276.65     68.00 o 
   6   8   6     5188.99     5187.35    106.24 o 
   7   8   6      442.62      631.16     92.02 o 
   8   8   6      118.57      223.55     77.97 o 
   9   8   6      393.01      362.69    100.18 o 
  10   8   6      457.64      455.16    110.66 o 
  11   8   6        8.33      215.42    131.70 o 
  12   8   6        2.21      296.39    232.80 o 
  13   8   6       17.59      161.37    235.22 o 
  14   8   6        0.67      581.37    346.79 o 
  15   8   6       72.76      285.43    321.54 o 
 -15   9   6       22.86      179.06    240.79 o 
 -14   9   6      576.12      649.08    320.33 o 
 -13   9   6       10.74      148.31    277.28 o 
 -12   9   6        3.06      198.05    204.59 o 
 -11   9   6      172.98      229.72    226.92 o 
 -10   9   6       66.64       73.93    125.96 o 
  -9   9   6       36.96      191.43    111.27 o 
  -8   9   6      424.50      555.98    101.94 o 
  -7   9   6      667.56      620.35     99.77 o 
  -6   9   6       52.24      108.98     75.61 o 
  -5   9   6      661.92      649.60     68.85 o 
  -4   9   6       47.02      179.38     57.18 o 
  -3   9   6       80.89      236.36     58.88 o 
  -2   9   6     3129.68     2939.20     75.44 o 
  -1   9   6      193.42      259.88     52.63 o 
   0   9   6     4359.32     4145.48     93.21 o 
   1   9   6      405.41      569.82     50.55 o 
   2   9   6     2270.56     2210.27     63.65 o 
   3   9   6        9.01      190.70     64.37 o 
   4   9   6       86.29      198.22     66.16 o 
   5   9   6      153.11      234.11     78.86 o 
   6   9   6      361.70      373.71     81.06 o 
   7   9   6      141.78      379.34     88.71 o 
   8   9   6       38.73      126.72     93.53 o 
   9   9   6      255.75      414.91    114.17 o 
  10   9   6     2107.91     2340.01    166.49 o 
  11   9   6        3.78      298.14    281.43 o 
  12   9   6       16.40      241.79    230.84 o 
  13   9   6       16.56       45.11    243.61 o 
  14   9   6      339.33      557.47    319.60 o 
  15   9   6       29.30      364.05    361.70 o 
 -15  10   6      146.63      157.04    262.94 o 
 -14  10   6      188.11      265.40    255.68 o 
 -13  10   6      166.31      391.43    296.13 o 
 -12  10   6      528.60      633.83    282.87 o 
 -11  10   6      173.91      111.40    262.18 o 
 -10  10   6      749.85      778.06    125.22 o 
  -9  10   6      182.79      200.08    116.94 o 
  -8  10   6     1523.36     1526.47    159.30 o 
  -7  10   6        1.68      136.61    110.48 o 
  -6  10   6     1906.06     1910.93    135.91 o 
  -5  10   6     3699.80     3543.47    180.58 o 
  -4  10   6     2717.93     2877.08     79.49 o 
  -3  10   6      430.02      441.70     57.57 o 
  -2  10   6     1309.42     1289.42     69.60 o 
  -1  10   6       29.03      178.11     63.45 o 
   0  10   6     5268.26     5399.62    122.43 o 
   1  10   6       87.26      154.70     51.62 o 
   2  10   6      840.71      865.16     65.93 o 
   3  10   6     1280.58     1340.85     86.03 o 
   4  10   6      940.17      918.63    102.86 o 
   5  10   6      481.05      704.19    107.48 o 
   6  10   6     1182.90     1177.85     97.90 o 
   7  10   6        0.63      164.74     94.61 o 
   8  10   6      162.92      233.41    100.42 o 
   9  10   6      171.60      213.52     95.16 o 
  10  10   6       19.27       53.33    146.70 o 
  11  10   6       27.61       42.20    213.70 o 
  12  10   6      109.50      126.67    235.08 o 
  13  10   6        0.16      204.05    249.99 o 
  14  10   6      174.88      292.28    286.64 o 
 -14  11   6        1.45      259.50    346.60 o 
 -13  11   6        4.89       94.95    239.75 o 
 -12  11   6       73.04      312.58    297.69 o 
 -11  11   6      305.32      227.04    278.53 o 
 -10  11   6      194.82      331.45    249.09 o 
  -9  11   6       86.96      197.15    144.87 o 
  -8  11   6      208.98      312.34    113.86 o 
  -7  11   6      609.30      452.68    117.59 o 
  -6  11   6     1780.66     1977.34    154.54 o 
  -5  11   6      373.50      410.22     86.00 o 
  -4  11   6     1152.18     1036.18    105.56 o 
  -3  11   6      370.37      466.41     82.60 o 
  -2  11   6      680.62      634.62     70.47 o 
  -1  11   6      772.85      913.51     80.82 o 
   0  11   6      703.50      719.30     73.96 o 
   1  11   6      128.71      148.48     65.84 o 
   2  11   6      312.36      338.71     69.98 o 
   3  11   6      304.59      335.28     78.99 o 
   4  11   6     1055.45     1118.36    103.35 o 
   5  11   6      196.51      256.14    106.10 o 
   6  11   6      230.84      279.54    102.46 o 
   7  11   6      191.40      324.73    105.35 o 
   8  11   6     1050.48     1068.78    137.70 o 
   9  11   6      453.93      515.44    146.72 o 
  10  11   6      309.20      229.89    259.21 o 
  11  11   6       20.87      330.14    265.71 o 
  12  11   6       67.73      224.36    303.09 o 
  13  11   6       80.05      488.01    313.17 o 
  14  11   6       58.85      183.23    354.42 o 
 -13  12   6       11.78      311.49    290.62 o 
 -12  12   6      214.34      442.94    338.63 o 
 -11  12   6      361.48      507.71    210.47 o 
 -10  12   6     1327.64     1482.17    297.26 o 
  -9  12   6        9.46       69.94    254.61 o 
  -8  12   6      392.92      428.30    139.93 o 
  -7  12   6      466.85      349.74    121.61 o 
  -6  12   6      453.54      521.99    145.21 o 
  -5  12   6        4.48       96.71     92.05 o 
  -4  12   6      720.09      650.10    102.18 o 
  -3  12   6      407.84      296.49     94.91 o 
  -2  12   6     2324.40     2198.02    116.42 o 
  -1  12   6        0.33      279.88     96.13 o 
   0  12   6     1298.02     1387.01    102.85 o 
   1  12   6     1323.93     1455.24     90.75 o 
   2  12   6      313.68      378.83     80.50 o 
   3  12   6      390.06      421.13    100.25 o 
   4  12   6      179.61      246.08    110.45 o 
   5  12   6       23.58      153.23     93.98 o 
   6  12   6       17.82      173.06    105.12 o 
   7  12   6      760.19      500.55    124.15 o 
   8  12   6      135.60      229.22    170.30 o 
   9  12   6        3.04      165.95    192.26 o 
  10  12   6      212.71      115.05    224.08 o 
  11  12   6       73.85      316.32    224.17 o 
  12  12   6       23.85      202.13    248.24 o 
  13  12   6        0.62      145.75    301.77 o 
 -13  13   6        8.77      114.62    289.58 o 
 -12  13   6       80.30      373.55    297.05 o 
 -11  13   6        2.69      131.48    324.00 o 
 -10  13   6       11.38      377.80    263.67 o 
  -9  13   6       37.72      210.35    228.49 o 
  -8  13   6        1.39       92.79    209.50 o 
  -7  13   6        6.10       88.38    146.98 o 
  -6  13   6      183.78      174.45    125.71 o 
  -5  13   6       51.88      153.27    123.22 o 
  -4  13   6       24.11      146.11    107.10 o 
  -3  13   6       20.36      110.47    109.23 o 
  -2  13   6      867.55     1019.09    138.61 o 
  -1  13   6      120.27      139.08     90.46 o 
   0  13   6      932.67      907.98    106.67 o 
   1  13   6      245.26      334.97     90.29 o 
   2  13   6      703.59      847.26    119.64 o 
   3  13   6      403.30      316.96    105.47 o 
   4  13   6      118.59      233.05    105.36 o 
   5  13   6      153.41      255.27    113.73 o 
   6  13   6       53.62      193.25    106.38 o 
   7  13   6      559.56      639.00    186.43 o 
   8  13   6       45.52      466.13    258.10 o 
   9  13   6       23.46      -63.72    220.69 o 
  10  13   6      329.18      512.17    262.86 o 
  11  13   6       90.16      213.62    238.99 o 
  12  13   6      163.63      335.43    293.87 o 
 -12  14   6      522.92      412.12    290.93 o 
 -11  14   6       10.81       37.10    249.78 o 
 -10  14   6      397.09      481.54    324.76 o 
  -9  14   6       79.64      132.31    258.57 o 
  -8  14   6      594.28      485.54    187.14 o 
  -7  14   6       72.42      296.27    267.58 o 
  -6  14   6      704.83      644.36    287.92 o 
  -5  14   6      243.86      359.28    247.41 o 
  -4  14   6     2845.51     2566.05    168.63 o 
  -3  14   6        0.34      123.02    113.58 o 
  -2  14   6       32.53      261.39    123.36 o 
  -1  14   6      413.23      269.69     95.12 o 
   0  14   6      723.84      753.96    106.14 o 
   1  14   6      121.39      251.74    104.28 o 
   2  14   6      812.66      578.74    120.61 o 
   3  14   6       39.38      319.39    113.94 o 
   4  14   6     1491.73     1404.15    177.44 o 
   5  14   6        5.03      232.70    160.88 o 
   6  14   6      241.46      360.42    176.86 o 
   7  14   6       41.30       77.91    164.46 o 
   8  14   6        1.95      151.08    162.17 o 
   9  14   6       91.81      205.10    172.73 o 
  10  14   6        2.06      316.39    327.21 o 
  11  14   6       13.93      232.23    302.24 o 
 -11  15   6        2.41      439.13    422.63 o 
 -10  15   6      116.55      343.23    371.80 o 
  -9  15   6       20.89       46.11    241.01 o 
  -8  15   6        0.36      214.60    285.34 o 
  -7  15   6      477.88      434.88    278.13 o 
  -6  15   6       80.64      310.04    259.05 o 
  -5  15   6       25.35      349.94    228.58 o 
  -4  15   6      225.80      215.21    227.07 o 
  -3  15   6       15.69      -11.24    265.57 o 
  -2  15   6      154.82       95.71    213.03 o 
  -1  15   6      834.52      841.00    211.22 o 
   0  15   6      283.81      191.62    220.50 o 
   1  15   6      133.69      407.19    220.50 o 
   2  15   6      275.37      170.81    130.30 o 
   3  15   6       39.18      115.03    152.14 o 
   4  15   6      366.67      335.36    163.42 o 
   5  15   6      421.02      535.39    199.93 o 
   6  15   6      350.68      381.89    175.49 o 
   7  15   6       56.22      121.67    183.93 o 
   8  15   6      194.88      143.88    158.81 o 
   9  15   6       13.95       11.09    180.42 o 
  10  15   6      181.22      360.16    183.25 o 
  -9  16   6      104.26      176.62    296.77 o 
  -8  16   6      144.64      282.35    310.42 o 
  -7  16   6        0.16      163.77    269.34 o 
  -6  16   6      334.55      124.82    328.79 o 
  -5  16   6        6.07      160.00    199.07 o 
  -4  16   6      236.80      209.10    301.32 o 
  -3  16   6       20.59      184.16    247.24 o 
  -2  16   6     3242.82     2867.61    343.75 o 
  -1  16   6      144.08       -1.07    164.69 o 
   0  16   6       14.40       58.53    198.03 o 
   1  16   6       54.34      -31.91    212.61 o 
   2  16   6      180.89      468.97    284.77 o 
   3  16   6        0.20      153.29    182.57 o 
   4  16   6       25.88      179.44    223.70 o 
   5  16   6        4.62       82.37    188.49 o 
   6  16   6      619.07      631.05    189.41 o 
   7  16   6        1.13      259.76    200.87 o 
   8  16   6        1.40      145.71    217.89 o 
   9  16   6       11.53      127.61    229.95 o 
  -8  17   6        3.65      306.67    296.98 o 
  -7  17   6      123.69      350.27    285.10 o 
  -6  17   6        1.92      143.40    314.12 o 
  -5  17   6       34.19      170.07    349.16 o 
  -4  17   6      232.09      240.27    339.75 o 
  -3  17   6        0.42      191.13    286.41 o 
  -2  17   6        0.47      184.75    314.64 o 
  -1  17   6       28.84      163.67    264.59 o 
   0  17   6      256.36      383.68    289.30 o 
   1  17   6      790.24     1129.95    356.36 o 
   2  17   6      522.05      658.01    326.45 o 
   3  17   6       86.27      350.18    312.48 o 
   4  17   6      227.35      152.27    237.81 o 
   5  17   6       38.42      123.94    273.15 o 
   6  17   6       89.90      315.14    347.10 o 
   7  17   6       34.56      127.18    247.37 o 
   8  17   6      119.99     -106.47    249.23 o 
  -5  18   6       68.40      277.89    345.13 o 
  -4  18   6      135.32      226.50    328.53 o 
  -3  18   6       31.50      210.68    336.85 o 
  -2  18   6       10.74      165.83    279.74 o 
  -1  18   6       12.65      459.21    342.66 o 
   0  18   6      465.86      381.54    316.54 o 
   1  18   6       44.50      219.43    317.56 o 
   2  18   6      144.47      273.06    307.10 o 
   3  18   6       78.20      254.19    328.49 o 
   4  18   6       62.11      288.68    279.46 o 
   5  18   6      171.04      255.04    288.54 o 
  -1  19   6      298.55      191.20    296.50 o 
   0  19   6      143.83      208.36    311.37 o 
   1  19   6       19.60      232.35    295.63 o 
 -13   0   7     2096.83     2158.86    307.36 o 
 -11   0   7     4802.25     4213.28    235.18 o 
  -9   0   7     4282.17     4616.28    105.28 o 
  -7   0   7    18783.62    19976.63    306.34 o 
  -5   0   7    46449.82    48037.62    704.59 o 
  -3   0   7       19.36      112.33     32.56 o 
  -1   0   7       32.00      157.40     47.88 o 
   1   0   7      573.82      764.68     39.49 o 
   3   0   7    28732.44    29706.38    258.91 o 
   5   0   7     2481.56     2435.50    111.99 o 
   7   0   7       17.25      127.29     91.48 o 
   9   0   7      188.92      286.76    105.30 o 
  11   0   7        0.56      172.85    148.57 o 
  13   0   7      336.92      379.69    289.75 o 
 -14   1   7      233.94      227.72    183.05 o 
 -13   1   7      162.03      228.43    112.64 o 
 -12   1   7       22.58      117.18     89.24 o 
 -11   1   7      313.38      202.54     79.31 o 
 -10   1   7     2423.47     2324.38     64.34 o 
  -9   1   7     4361.18     4046.84     74.51 o 
  -8   1   7     3281.63     3412.77     50.15 o 
  -7   1   7       11.80      142.79     32.52 o 
  -6   1   7      833.89     1014.88     44.44 o 
  -5   1   7      171.87      227.88     35.42 o 
  -4   1   7     2466.45     2262.66     55.08 o 
  -3   1   7      379.47      363.86     25.20 o 
  -2   1   7     6489.54     6327.70     98.77 o 
  -1   1   7     2818.45     2709.39     43.08 o 
   0   1   7     7038.12     6676.30     76.06 o 
   1   1   7    22373.12    21870.69    114.42 o 
   2   1   7       68.45       73.83     18.97 o 
   3   1   7    16247.16    17764.16     84.85 o 
   4   1   7     8505.99     8456.15     77.36 o 
   5   1   7    13604.81    15213.90     89.18 o 
   6   1   7      996.64     1227.46     60.21 o 
   7   1   7    10644.14    11309.17    102.61 o 
   8   1   7      225.94      278.68     65.82 o 
   9   1   7     9248.49     8191.17    129.59 o 
  10   1   7     1425.06     1367.04     97.77 o 
  11   1   7     2134.83     2005.09    204.57 o 
  12   1   7       63.60       14.80     97.56 o 
  13   1   7      368.70      600.39    213.77 o 
 -15   2   7      365.98      350.56    231.03 o 
 -14   2   7       36.42       99.23    123.33 o 
 -13   2   7     2108.09     1968.21    147.50 o 
 -12   2   7      580.29      577.30     89.37 o 
 -11   2   7     8373.43     7867.56    146.86 o 
 -10   2   7      482.05      707.84     84.41 o 
  -9   2   7     6978.66     6997.80    131.50 o 
  -8   2   7       24.00      148.05     35.61 o 
  -7   2   7     8155.32     8361.23    117.34 o 
  -6   2   7       10.73      124.27     32.39 o 
  -5   2   7     5895.10     5704.85     92.50 o 
  -4   2   7      225.88      286.13     29.24 o 
  -3   2   7    13130.45    12857.04    121.78 o 
  -2   2   7       57.94      207.51     45.45 o 
  -1   2   7     1637.75     1546.37     32.14 o 
   0   2   7      234.01      332.05     42.32 o 
   1   2   7    10083.53    10338.26     61.54 o 
   2   2   7      168.41      133.96     21.30 o 
   3   2   7      911.83      889.62     39.63 o 
   4   2   7       92.39      206.13     37.49 o 
   5   2   7      122.33      205.55     42.53 o 
   6   2   7     1143.89     1078.27     60.80 o 
   7   2   7        9.59      165.18     59.05 o 
   8   2   7       65.52      182.12     63.30 o 
   9   2   7       19.79      185.05     73.23 o 
  10   2   7       21.96      259.27     97.56 o 
  11   2   7       45.79      159.26     98.35 o 
  12   2   7      196.85      397.25    112.83 o 
  13   2   7      742.96      798.79    298.59 o 
 -16   3   7      304.31      544.43    266.70 o 
 -15   3   7      145.56       71.22    272.94 o 
 -14   3   7       78.96      186.76    158.45 o 
 -13   3   7      264.81      270.72     94.13 o 
 -12   3   7       32.13      222.17    104.31 o 
 -11   3   7      293.77      308.03     81.46 o 
 -10   3   7       16.30      153.24     57.51 o 
  -9   3   7      446.38      500.09     59.81 o 
  -8   3   7      115.48      227.54     48.12 o 
  -7   3   7     5574.29     5328.66     74.64 o 
  -6   3   7       13.94      146.81     33.21 o 
  -5   3   7      567.48      501.27     35.17 o 
  -4   3   7       40.08       76.78     28.19 o 
  -3   3   7      116.03       70.89     31.08 o 
  -2   3   7      197.47      214.16     33.33 o 
  -1   3   7     2929.08     3528.69    124.47 o 
   0   3   7     9352.69     9238.12    105.29 o 
   1   3   7     2191.82     2151.70     49.29 o 
   2   3   7    12104.97    11578.84    106.65 o 
   3   3   7     6982.13     6627.31     58.46 o 
   4   3   7      120.23      164.96     35.42 o 
   5   3   7    15514.09    15983.47     91.62 o 
   6   3   7      211.48      310.06     59.25 o 
   7   3   7    17731.53    17047.31    235.80 o 
   8   3   7      216.27      220.00     64.67 o 
   9   3   7     2573.36     2203.65    102.86 o 
  10   3   7      324.27      330.88     96.12 o 
  11   3   7     1215.71     1121.32    115.18 o 
  12   3   7     1865.13     1762.98    160.10 o 
  13   3   7      752.49     1000.60    265.09 o 
 -17   4   7     1244.17      605.83    283.42 o 
 -16   4   7       31.74      252.67    258.41 o 
 -15   4   7      453.84      853.95    340.08 o 
 -14   4   7       19.22      175.27    199.78 o 
 -13   4   7     1060.96      980.81    130.43 o 
 -12   4   7       36.05      110.62     95.81 o 
 -11   4   7     1307.92     1229.58    106.03 o 
 -10   4   7       11.70      201.61     81.47 o 
  -9   4   7     9086.46     9063.94    269.17 o 
  -8   4   7      504.86      476.17     62.10 o 
  -7   4   7     3114.83     3232.31     79.49 o 
  -6   4   7     1118.74     1046.68     56.13 o 
  -5   4   7     7840.57     7872.36    143.77 o 
  -4   4   7       20.57      156.59     40.02 o 
  -3   4   7     5999.39     6175.11     64.54 o 
  -2   4   7      596.84      637.73     35.47 o 
  -1   4   7      258.27      286.31     29.90 o 
   0   4   7      580.05      735.49     38.13 o 
   1   4   7     1590.11     1517.84     49.79 o 
   2   4   7     2623.98     2368.46     62.66 o 
   3   4   7     1908.86     1915.07     58.55 o 
   4   4   7       63.97      186.23     34.43 o 
   5   4   7     9488.69     8837.07     81.12 o 
   6   4   7      126.54      305.98     52.22 o 
   7   4   7     1395.85     1570.46     80.88 o 
   8   4   7      639.03      531.02     78.23 o 
   9   4   7       32.85      151.28     83.71 o 
  10   4   7      637.44      727.67    103.28 o 
  11   4   7     1820.58     1809.36    121.58 o 
  12   4   7        2.11      144.77    108.67 o 
  13   4   7      139.24      166.54    158.75 o 
  14   4   7       34.67      168.27    217.96 o 
 -17   5   7        2.21      120.27    235.84 o 
 -16   5   7       16.85      335.00    308.55 o 
 -15   5   7       86.04       92.20    235.39 o 
 -14   5   7       33.54      216.28    221.97 o 
 -13   5   7      233.44      246.76    138.58 o 
 -12   5   7       48.06      240.45    126.13 o 
 -11   5   7       33.06       62.78     96.88 o 
 -10   5   7        9.72      133.48     89.88 o 
  -9   5   7      317.64      422.45     81.28 o 
  -8   5   7        2.41      128.42     57.97 o 
  -7   5   7       47.86      119.75     46.14 o 
  -6   5   7     6001.56     6134.09    156.17 o 
  -5   5   7      308.40      363.27     46.97 o 
  -4   5   7     5157.43     5329.79     70.63 o 
  -3   5   7     1805.56     1652.11     73.84 o 
  -2   5   7     1226.94     1248.69     44.58 o 
  -1   5   7     1197.14     1046.53     42.38 o 
   0   5   7      336.23      498.51     36.88 o 
   1   5   7     3956.14     4187.95     99.10 o 
   2   5   7    12436.38    12445.22    208.99 o 
   3   5   7    15108.15    15105.39    334.30 o 
   4   5   7     9371.92     9046.94    218.99 o 
   5   5   7    10163.59     9409.98    121.10 o 
   6   5   7      108.51      297.13     51.91 o 
   7   5   7     1508.60     1144.06     67.63 o 
   8   5   7       21.41       59.31     64.90 o 
   9   5   7     4956.32     4811.19    130.16 o 
  10   5   7     1389.16     1337.10    116.86 o 
  11   5   7     1831.67     2127.50    159.07 o 
  12   5   7        2.37       47.39    103.11 o 
  13   5   7     1971.74     2876.71    354.78 o 
  14   5   7      367.20      372.53    281.83 o 
  15   5   7        6.91      190.51    263.50 o 
 -17   6   7      488.73      703.67    306.06 o 
 -16   6   7       30.43      144.59    261.32 o 
 -15   6   7      400.71      498.54    287.42 o 
 -14   6   7      928.42      716.85    280.19 o 
 -13   6   7      852.86     1157.21    328.32 o 
 -12   6   7       18.99      187.77    127.27 o 
 -11   6   7     2671.14     2601.83    165.81 o 
 -10   6   7      639.67      613.13    125.82 o 
  -9   6   7     3911.52     3827.49    114.98 o 
  -8   6   7       78.54      152.21     63.35 o 
  -7   6   7     3804.59     3860.50    113.75 o 
  -6   6   7       17.63      271.45     54.67 o 
  -5   6   7     1870.88     2076.25     69.20 o 
  -4   6   7      123.31      210.11     44.43 o 
  -3   6   7     1279.88     1265.22     87.74 o 
  -2   6   7     1506.81     1647.39     49.31 o 
  -1   6   7      511.39      408.45     36.06 o 
   0   6   7      656.47      637.35     37.29 o 
   1   6   7     3071.38     3041.53     79.49 o 
   2   6   7     8698.97     9040.17    118.43 o 
   3   6   7     2436.22     2639.12     67.31 o 
   4   6   7     1313.58     1294.45     60.52 o 
   5   6   7      117.54      193.22     52.27 o 
   6   6   7      146.61      279.82     53.77 o 
   7   6   7       16.84      196.37     55.23 o 
   8   6   7     1616.89     1511.79     85.70 o 
   9   6   7        0.44      239.47     82.57 o 
  10   6   7      592.55      551.17    114.15 o 
  11   6   7       82.85      323.64    110.71 o 
  12   6   7      113.38      179.18    137.59 o 
  13   6   7      497.38      607.61    258.64 o 
  14   6   7      281.46      249.02    276.12 o 
  15   6   7      151.76      401.91    326.61 o 
  16   6   7       33.18       48.32    250.25 o 
 -16   7   7       53.35       37.93    254.14 o 
 -15   7   7      111.52      -92.13    253.86 o 
 -14   7   7       31.17       28.61    266.37 o 
 -13   7   7      619.71      599.15    282.16 o 
 -12   7   7      224.58      268.78    132.56 o 
 -11   7   7      394.88      353.18    140.45 o 
 -10   7   7      229.48      395.58    130.17 o 
  -9   7   7      290.90      392.49     93.05 o 
  -8   7   7      917.71      883.51     99.01 o 
  -7   7   7      409.59      608.49     64.60 o 
  -6   7   7     1912.60     2183.03     71.90 o 
  -5   7   7      384.44      347.06     49.92 o 
  -4   7   7     1356.46     1577.18     76.44 o 
  -3   7   7       59.37      136.10     43.05 o 
  -2   7   7     8469.68     8580.69    129.90 o 
  -1   7   7     1252.11     1261.65     53.11 o 
   0   7   7     3902.27     3888.62     78.90 o 
   1   7   7      622.84      683.04     56.41 o 
   2   7   7     2433.63     2061.94     66.15 o 
   3   7   7     3255.90     3083.15     57.43 o 
   4   7   7       91.88      164.04     47.41 o 
   5   7   7     3134.37     3011.08     82.39 o 
   6   7   7        1.73      151.79     55.73 o 
   7   7   7     8066.49     7786.94    189.99 o 
   8   7   7      149.63      260.11     91.62 o 
   9   7   7     1292.00     1060.49    122.26 o 
  10   7   7      160.01      205.04    113.49 o 
  11   7   7     1251.81     1377.63    167.96 o 
  12   7   7      345.22      597.28    201.23 o 
  13   7   7       12.37      347.28    283.89 o 
  14   7   7      323.84      403.14    275.14 o 
  15   7   7      491.40      476.63    345.46 o 
  16   7   7       76.54      265.64    338.80 o 
 -16   8   7      368.96      764.98    347.76 o 
 -15   8   7      752.89      517.60    294.23 o 
 -14   8   7      132.03        1.59    183.94 o 
 -13   8   7      360.28      488.79    255.92 o 
 -12   8   7       96.36      276.28    251.06 o 
 -11   8   7     2880.98     2375.28    159.94 o 
 -10   8   7      415.23      365.99    131.06 o 
  -9   8   7     1402.51     1340.79    151.17 o 
  -8   8   7     2060.44     1945.41    187.49 o 
  -7   8   7     1606.10     1749.22     99.38 o 
  -6   8   7     1258.43     1318.11     76.87 o 
  -5   8   7     5925.93     6345.43    126.50 o 
  -4   8   7     2361.99     2173.91     60.69 o 
  -3   8   7      756.93      683.90     49.25 o 
  -2   8   7      205.01      226.55     41.13 o 
  -1   8   7      836.11      674.28     40.82 o 
   0   8   7     1388.49     1351.90     51.08 o 
   1   8   7       27.95      104.59     38.61 o 
   2   8   7     1436.04     1653.42     68.21 o 
   3   8   7     4362.27     4564.00    192.06 o 
   4   8   7      502.93      740.29     72.65 o 
   5   8   7       54.07      143.43     57.89 o 
   6   8   7      139.68      203.98     70.38 o 
   7   8   7      388.28      432.93     94.55 o 
   8   8   7        1.48      167.18     81.96 o 
   9   8   7      216.89      174.66     99.75 o 
  10   8   7      777.34      789.64    131.08 o 
  11   8   7       30.94      305.77    248.97 o 
  12   8   7       96.38      358.85    217.04 o 
  13   8   7       76.69      425.66    280.03 o 
  14   8   7        0.16      138.54    264.33 o 
  15   8   7       17.88        9.15    273.44 o 
 -15   9   7       10.02      210.19    334.51 o 
 -14   9   7      292.80      438.91    295.96 o 
 -13   9   7      487.40      383.63    194.80 o 
 -12   9   7      296.71      595.76    277.51 o 
 -11   9   7      551.22      422.06    205.71 o 
 -10   9   7      257.64      282.65    109.88 o 
  -9   9   7       84.36      211.67    105.21 o 
  -8   9   7      359.67      416.96    117.12 o 
  -7   9   7     3639.20     3387.19    134.23 o 
  -6   9   7       99.44      565.80    240.71 o 
  -5   9   7      378.99      495.98     83.56 o 
  -4   9   7     1967.46     1972.78    137.98 o 
  -3   9   7      931.29     1051.64     56.08 o 
  -2   9   7     4424.44     4583.36     62.27 o 
  -1   9   7        5.59      140.04     52.93 o 
   0   9   7     1078.09     1069.85     69.83 o 
   1   9   7     8381.88     8109.53    115.98 o 
   2   9   7      990.59      875.65     60.50 o 
   3   9   7       13.97      162.43     62.78 o 
   4   9   7        5.40      149.00     72.27 o 
   5   9   7      431.29      461.82     95.95 o 
   6   9   7       56.37      120.17     71.19 o 
   7   9   7      172.63      292.30     89.22 o 
   8   9   7      362.02      378.65    104.52 o 
   9   9   7     1547.97     1417.01    138.92 o 
  10   9   7      263.53      466.35    147.61 o 
  11   9   7       15.47      163.20    192.93 o 
  12   9   7      978.65     1440.28    367.79 o 
  13   9   7      315.05      527.98    298.61 o 
  14   9   7       30.29      448.16    337.23 o 
  15   9   7      349.12      218.72    253.95 o 
 -15  10   7      493.52      544.01    384.50 o 
 -14  10   7       34.02      108.91    311.18 o 
 -13  10   7      814.21      725.34    302.38 o 
 -12  10   7      384.40      447.83    230.15 o 
 -11  10   7      705.77      567.45    277.94 o 
 -10  10   7       62.49      159.47    123.01 o 
  -9  10   7      355.22      437.20    129.98 o 
  -8  10   7       23.28      160.09    108.03 o 
  -7  10   7     2022.29     1636.13    131.57 o 
  -6  10   7        0.97       99.90     82.98 o 
  -5  10   7      748.61      873.15    101.45 o 
  -4  10   7      327.57      326.96     87.47 o 
  -3  10   7     2339.18     2147.74     94.15 o 
  -2  10   7      638.13      764.43     77.47 o 
  -1  10   7      243.29      280.58     58.89 o 
   0  10   7       58.74      152.09     52.02 o 
   1  10   7      611.14      551.07     63.78 o 
   2  10   7      164.19      242.22     56.61 o 
   3  10   7        9.24      165.68     60.44 o 
   4  10   7      746.96      786.70    110.45 o 
   5  10   7      471.64      454.71    101.58 o 
   6  10   7      477.26      620.74    101.58 o 
   7  10   7      129.79      117.58    100.20 o 
   8  10   7       48.15      161.55     92.04 o 
   9  10   7       48.99      126.91    128.28 o 
  10  10   7      304.35      471.46    241.69 o 
  11  10   7        0.26      210.59    264.88 o 
  12  10   7       18.43      284.20    265.07 o 
  13  10   7       10.30      116.28    265.85 o 
  14  10   7       74.74      343.11    339.34 o 
 -14  11   7       90.31      129.20    270.88 o 
 -13  11   7      594.53      724.65    313.60 o 
 -12  11   7        6.26       59.29    222.44 o 
 -11  11   7       17.29      109.72    253.12 o 
 -10  11   7      650.86      661.17    215.38 o 
  -9  11   7      104.07       91.41    124.21 o 
  -8  11   7      437.88      439.80    138.54 o 
  -7  11   7       18.24      196.81    115.39 o 
  -6  11   7       72.94      255.30    113.91 o 
  -5  11   7     4005.78     4069.04    121.64 o 
  -4  11   7     5289.59     5516.79    158.04 o 
  -3  11   7      198.10      284.86     86.21 o 
  -2  11   7      103.61      215.67     85.40 o 
  -1  11   7     2050.68     2118.66     90.80 o 
   0  11   7      605.95      612.60     75.73 o 
   1  11   7       98.03      239.65     69.26 o 
   2  11   7       41.06      178.94     72.70 o 
   3  11   7      151.02      238.14     77.44 o 
   4  11   7     4974.33     4953.05    168.37 o 
   5  11   7       22.70      141.41     79.96 o 
   6  11   7      601.67      492.64    102.56 o 
   7  11   7      924.39      983.28    128.19 o 
   8  11   7      157.42      319.21    116.04 o 
   9  11   7       52.32      177.19    234.27 o 
  10  11   7      326.37      482.75    209.78 o 
  11  11   7        5.61      106.47    230.86 o 
  12  11   7      132.29       95.71    294.73 o 
  13  11   7       14.11       -4.53    246.10 o 
  14  11   7      248.14      287.80    288.14 o 
 -13  12   7      355.93      417.08    331.88 o 
 -12  12   7      116.36       73.66    251.44 o 
 -11  12   7      478.24      701.21    319.67 o 
 -10  12   7       75.54       42.13    223.96 o 
  -9  12   7      817.15      671.03    217.70 o 
  -8  12   7      168.78      185.59    117.66 o 
  -7  12   7        7.61       99.65    121.93 o 
  -6  12   7      283.12      292.59    127.68 o 
  -5  12   7      319.96      420.76    106.23 o 
  -4  12   7        8.87      212.25     91.79 o 
  -3  12   7        8.23      128.40     88.97 o 
  -2  12   7      140.71      295.02     93.72 o 
  -1  12   7      417.67      385.42    101.48 o 
   0  12   7      152.33      147.48     82.04 o 
   1  12   7     1188.63     1221.97    101.60 o 
   2  12   7     1725.90     1646.89    119.17 o 
   3  12   7       46.49      153.01     89.34 o 
   4  12   7       44.40      174.62     85.05 o 
   5  12   7      228.06      280.15    101.19 o 
   6  12   7       11.29      139.79    108.43 o 
   7  12   7        4.20      285.60    122.27 o 
   8  12   7      231.63       92.33    158.89 o 
   9  12   7      481.17      374.12    230.53 o 
  10  12   7      378.73      233.49    275.29 o 
  11  12   7       54.11      187.81    287.50 o 
  12  12   7        4.64      236.00    335.69 o 
  13  12   7      168.35       79.16    279.74 o 
 -13  13   7        0.06      293.68    361.06 o 
 -12  13   7      262.22      417.77    288.78 o 
 -11  13   7       51.57      187.31    280.17 o 
 -10  13   7      502.12      321.02    252.29 o 
  -9  13   7      321.29      289.44    237.33 o 
  -8  13   7      308.93     -189.35    230.34 o 
  -7  13   7      299.71      318.61    158.44 o 
  -6  13   7      870.50     1061.57    174.08 o 
  -5  13   7      335.74      453.75    144.60 o 
  -4  13   7      100.75      100.12    113.55 o 
  -3  13   7      144.21      210.87    121.77 o 
  -2  13   7     1569.58     1592.20    156.37 o 
  -1  13   7      252.97      303.17    103.02 o 
   0  13   7       23.13      235.48    110.19 o 
   1  13   7      263.99      327.44    103.75 o 
   2  13   7     4624.42     4614.60    146.60 o 
   3  13   7      828.07     1009.19    115.81 o 
   4  13   7      228.85      258.62     96.83 o 
   5  13   7      204.63      336.03    113.01 o 
   6  13   7        3.30      158.12    113.56 o 
   7  13   7      103.11      330.88    173.61 o 
   8  13   7        0.83       66.45    213.98 o 
   9  13   7       49.12      270.14    253.05 o 
  10  13   7       20.31      229.63    317.94 o 
  11  13   7      105.91      150.75    266.49 o 
  12  13   7      435.94      484.34    314.69 o 
 -12  14   7        3.75      252.53    376.75 o 
 -11  14   7       90.73      318.67    339.18 o 
 -10  14   7       63.60       64.55    203.62 o 
  -9  14   7       19.29      356.82    296.13 o 
  -8  14   7       59.62      453.87    286.14 o 
  -7  14   7       70.16      164.36    218.82 o 
  -6  14   7        4.56       -2.32    167.09 o 
  -5  14   7      263.41      490.93    239.44 o 
  -4  14   7       48.68      108.03    120.63 o 
  -3  14   7      251.75      208.43    117.94 o 
  -2  14   7      401.38      461.38    126.23 o 
  -1  14   7       16.35      207.37    112.60 o 
   0  14   7      573.61      561.29    125.00 o 
   1  14   7        4.29      180.32    131.06 o 
   2  14   7      152.82      147.04    128.95 o 
   3  14   7      580.39      517.54    119.74 o 
   4  14   7      810.81      778.75    194.25 o 
   5  14   7      656.65      615.87    195.54 o 
   6  14   7       32.42      163.75    149.39 o 
   7  14   7        3.14      154.77    168.89 o 
   8  14   7      337.11      330.18    159.33 o 
   9  14   7        1.13      115.38    182.97 o 
  10  14   7        4.09      -39.07    234.20 o 
  11  14   7       16.00       31.32    252.62 o 
 -11  15   7       56.63       27.41    275.71 o 
 -10  15   7      232.88      453.40    283.13 o 
  -9  15   7       92.63      160.71    315.23 o 
  -8  15   7      538.30      708.94    308.17 o 
  -7  15   7       30.90      319.93    301.72 o 
  -6  15   7       17.50       82.31    236.05 o 
  -5  15   7       99.54      118.54    209.33 o 
  -4  15   7      512.60      712.37    336.28 o 
  -3  15   7      837.89      651.02    221.21 o 
  -2  15   7        1.27      160.95    279.67 o 
  -1  15   7      223.67      147.70    147.15 o 
   0  15   7      126.67      137.76    250.63 o 
   1  15   7       20.26      267.30    269.60 o 
   2  15   7        0.11      149.19    220.71 o 
   3  15   7       84.52      219.15    207.77 o 
   4  15   7     1039.79      691.75    258.38 o 
   5  15   7      251.60      267.05    164.14 o 
   6  15   7       63.89      152.68    190.96 o 
   7  15   7       75.67      276.06    215.88 o 
   8  15   7       55.44       44.05    180.47 o 
   9  15   7       17.20      237.12    218.17 o 
  10  15   7      347.26      448.79    231.89 o 
  -9  16   7      127.72      214.86    279.06 o 
  -8  16   7       55.79       44.38    297.12 o 
  -7  16   7        3.64      221.71    323.55 o 
  -6  16   7       50.13       49.50    202.06 o 
  -5  16   7        3.84      459.77    302.27 o 
  -4  16   7       28.83      151.42    270.81 o 
  -3  16   7      213.59      353.90    240.70 o 
  -2  16   7      284.12      763.39    335.64 o 
  -1  16   7      992.27      804.00    294.54 o 
   0  16   7      159.77      274.95    255.49 o 
   1  16   7      218.92      112.58    278.58 o 
   2  16   7       43.56      233.87    243.59 o 
   3  16   7       65.99       53.08    174.72 o 
   4  16   7      658.22      535.38    244.94 o 
   5  16   7        3.13      134.73    276.26 o 
   6  16   7      293.09      318.88    250.54 o 
   7  16   7      437.31      374.26    195.22 o 
   8  16   7       19.56      246.82    219.59 o 
   9  16   7        2.12       15.99    202.56 o 
  -8  17   7       63.76      274.55    345.77 o 
  -7  17   7      263.26      588.60    344.25 o 
  -6  17   7        4.69      187.12    297.05 o 
  -5  17   7      118.91      100.97    263.01 o 
  -4  17   7        8.02       33.78    252.08 o 
  -3  17   7      102.00      312.25    253.14 o 
  -2  17   7      149.36      288.47    267.42 o 
  -1  17   7      170.60      104.07    221.85 o 
   0  17   7       86.09      387.66    341.83 o 
   1  17   7      319.16      285.81    262.86 o 
   2  17   7       15.54      297.55    309.97 o 
   3  17   7        4.48      507.95    334.81 o 
   4  17   7      412.86      395.69    266.25 o 
   5  17   7        4.15       92.24    326.07 o 
   6  17   7        4.09      419.80    350.51 o 
   7  17   7       59.38      113.87    321.33 o 
  -5  18   7       89.56       72.35    246.13 o 
  -4  18   7        0.34      -23.61    290.06 o 
  -3  18   7       42.88      112.32    288.37 o 
  -2  18   7       83.82       -9.01    344.20 o 
  -1  18   7       12.71       25.01    227.97 o 
   0  18   7       16.00      200.80    337.33 o 
   1  18   7       59.70       80.37    259.52 o 
   2  18   7      235.39      220.83    263.05 o 
   3  18   7       33.00      313.67    369.36 o 
   4  18   7      113.20       82.95    337.07 o 
   5  18   7      187.23      206.28    347.95 o 
 -14   0   8     2228.52     1976.13    342.85 o 
 -12   0   8     1887.94     1593.43    510.86 o 
 -10   0   8     2141.20     2050.60     82.69 o 
  -8   0   8     1970.10     2210.91     64.52 o 
  -6   0   8    18571.64    19279.83    295.81 o 
  -4   0   8     7469.43     7113.97    159.39 o 
  -2   0   8     1316.90     1488.79     64.69 o 
   0   0   8     1945.05     1925.90    107.67 o 
   2   0   8    23204.75    22536.91    141.92 o 
   4   0   8     2933.34     2342.36     45.64 o 
   6   0   8    22204.84    21563.79    306.03 o 
   8   0   8     5269.04     6098.67    149.21 o 
  10   0   8    12131.16    13221.48    335.17 o 
  12   0   8      255.72      435.95    229.39 o 
 -14   1   8      312.52      237.57    184.02 o 
 -13   1   8      435.08      358.48    109.93 o 
 -12   1   8      205.07      288.09     99.09 o 
 -11   1   8     1237.81      923.07     89.57 o 
 -10   1   8      525.15      551.88     56.71 o 
  -9   1   8        1.32      149.96     39.15 o 
  -8   1   8     6455.35     6154.29    102.40 o 
  -7   1   8      825.42      784.50     38.16 o 
  -6   1   8    19493.10    19793.64    246.13 o 
  -5   1   8      198.86      142.65     28.79 o 
  -4   1   8     5810.61     5674.55     76.06 o 
  -3   1   8      353.54      526.85     29.72 o 
  -2   1   8    14241.06    13155.64    253.39 o 
  -1   1   8     3074.98     2895.62     40.04 o 
   0   1   8      657.97      505.97     34.00 o 
   1   1   8      945.48     1085.00     38.54 o 
   2   1   8     7925.67     7511.98     47.64 o 
   3   1   8     1279.18     1190.28     41.71 o 
   4   1   8     4607.57     4575.59     71.66 o 
   5   1   8     1800.94     2032.00     54.57 o 
   6   1   8     4096.88     4099.87     70.63 o 
   7   1   8      514.27      621.37     75.91 o 
   8   1   8     1059.24     1052.32     80.49 o 
   9   1   8       60.35       99.23     70.56 o 
  10   1   8     1183.48     1127.49    136.39 o 
  11   1   8      632.65      742.54    195.38 o 
  12   1   8      727.13      496.97    192.61 o 
 -15   2   8       12.23      223.13    206.30 o 
 -14   2   8      298.13      316.45    159.55 o 
 -13   2   8        0.12      179.13     89.12 o 
 -12   2   8     1078.63     1062.58     98.83 o 
 -11   2   8      683.34      673.54    110.90 o 
 -10   2   8     6014.49     6492.73    148.07 o 
  -9   2   8        8.29      170.41     53.09 o 
  -8   2   8     3846.87     3964.30     55.88 o 
  -7   2   8        2.37      125.04     36.25 o 
  -6   2   8     4076.23     4123.87     76.26 o 
  -5   2   8      130.45      166.52     33.72 o 
  -4   2   8     1330.73     1431.90     35.61 o 
  -3   2   8      347.38      462.53     28.07 o 
  -2   2   8      923.52      940.41     33.74 o 
  -1   2   8      117.23      154.71     28.18 o 
   0   2   8     1951.48     1752.83     50.39 o 
   1   2   8    10400.59    10136.25     87.55 o 
   2   2   8     1726.93     1662.06     35.57 o 
   3   2   8        2.70       90.07     28.87 o 
   4   2   8    17271.50    16249.10    141.77 o 
   5   2   8     4120.09     4041.27     77.57 o 
   6   2   8    10291.03    10666.90     98.14 o 
   7   2   8     1332.03     1258.81     66.06 o 
   8   2   8    16253.22    17267.63    170.17 o 
   9   2   8      451.79      451.66     81.10 o 
  10   2   8      753.76      687.38     91.00 o 
  11   2   8      496.40      597.76    112.57 o 
  12   2   8     1565.75     1579.81    298.33 o 
 -16   3   8       25.50      317.86    285.55 o 
 -15   3   8        5.13      142.93    216.73 o 
 -14   3   8      236.41      139.75    215.90 o 
 -13   3   8      461.58      421.82    107.19 o 
 -12   3   8      617.48      783.02    117.48 o 
 -11   3   8      915.76     1140.88     98.60 o 
 -10   3   8     1948.40     1930.97     78.50 o 
  -9   3   8      316.68      204.50     49.55 o 
  -8   3   8     3203.28     3042.65     63.46 o 
  -7   3   8      125.66      197.43     39.84 o 
  -6   3   8      647.52      584.29     44.92 o 
  -5   3   8     9234.17    10505.48    199.17 o 
  -4   3   8     9645.37     9034.97    120.88 o 
  -3   3   8      183.59      158.16     38.22 o 
  -2   3   8    26450.50    27863.45    244.82 o 
  -1   3   8     4596.95     4488.62     43.76 o 
   0   3   8    13460.34    13191.86    156.06 o 
   1   3   8     4009.43     4422.56     67.28 o 
   2   3   8      494.07      581.05     42.05 o 
   3   3   8     1068.38     1694.43     50.54 o 
   4   3   8     7978.71     7987.16    105.71 o 
   5   3   8     1343.64     1142.97     46.89 o 
   6   3   8     6045.04     6329.57    131.59 o 
   7   3   8     4371.97     4143.82    128.63 o 
   8   3   8     3236.57     3418.08     95.06 o 
   9   3   8       30.81      100.58     79.32 o 
  10   3   8      643.89      689.68    103.84 o 
  11   3   8      343.39      353.96    101.25 o 
  12   3   8        4.57       98.93    106.20 o 
  13   3   8       86.89      170.64    208.98 o 
 -17   4   8       15.75      207.82    284.53 o 
 -16   4   8      637.46      745.80    306.15 o 
 -15   4   8      309.75      229.96    244.02 o 
 -14   4   8       50.09       78.92    190.04 o 
 -13   4   8       38.49       92.92    110.91 o 
 -12   4   8     2688.49     2927.15    168.13 o 
 -11   4   8      582.86      666.73    108.32 o 
 -10   4   8       16.30       23.29     85.11 o 
  -9   4   8      224.09      180.23     83.12 o 
  -8   4   8     3658.71     3447.64     77.19 o 
  -7   4   8     1763.15     1944.47     62.37 o 
  -6   4   8       20.62      138.50     41.07 o 
  -5   4   8       65.78      155.06     36.56 o 
  -4   4   8     3105.20     3089.09     55.93 o 
  -3   4   8      436.54      616.17     42.06 o 
  -2   4   8     1061.07      885.23     44.61 o 
  -1   4   8    10904.96    10790.02     66.43 o 
   0   4   8        0.11      131.42     37.46 o 
   1   4   8      983.11      988.38     62.16 o 
   2   4   8    11612.95    11997.83    105.97 o 
   3   4   8      707.79      870.31     43.50 o 
   4   4   8     1492.92     1533.55     41.85 o 
   5   4   8      631.95      645.76     54.62 o 
   6   4   8     2815.02     3047.48     88.70 o 
   7   4   8     2750.27     2936.95    140.81 o 
   8   4   8     6966.09     7495.20    202.48 o 
   9   4   8        1.25      143.28     76.76 o 
  10   4   8     4865.22     4973.42    135.59 o 
  11   4   8       34.65      165.16    100.61 o 
  12   4   8     2122.69     1629.76    134.18 o 
  13   4   8      465.92      562.41    164.84 o 
  14   4   8      479.00      429.03    291.55 o 
 -17   5   8       17.79      290.58    331.12 o 
 -16   5   8       22.56      -10.34    250.35 o 
 -15   5   8       21.33      139.47    248.85 o 
 -14   5   8       97.56      179.27    208.48 o 
 -13   5   8      657.43      633.67    141.31 o 
 -12   5   8      494.70      434.91    119.58 o 
 -11   5   8        0.22       38.06    100.56 o 
 -10   5   8      118.24      222.66     96.42 o 
  -9   5   8      170.65      198.56     79.06 o 
  -8   5   8     3718.70     3982.22     76.63 o 
  -7   5   8     1143.99     1143.67     70.63 o 
  -6   5   8     3333.83     3108.86     67.27 o 
  -5   5   8     2230.31     2145.77     56.21 o 
  -4   5   8     7987.26     7661.60     81.78 o 
  -3   5   8      940.22      972.28     55.87 o 
  -2   5   8      470.27      454.64     45.61 o 
  -1   5   8       16.23      107.04     31.93 o 
   0   5   8     8050.65     8228.46     99.12 o 
   1   5   8     6150.63     5703.12     88.73 o 
   2   5   8     7187.57     7212.00     94.92 o 
   3   5   8      200.94      331.28     40.95 o 
   4   5   8    17877.34    17756.99    312.74 o 
   5   5   8       10.77      160.67     48.98 o 
   6   5   8      625.74      812.71     60.51 o 
   7   5   8      604.08      633.08     74.49 o 
   8   5   8      347.81      438.48     77.01 o 
   9   5   8     1432.31     1315.88     96.29 o 
  10   5   8      899.32      808.94     98.12 o 
  11   5   8      114.00      152.77    101.27 o 
  12   5   8     1252.14     1284.26    147.92 o 
  13   5   8       56.56      247.76    216.75 o 
  14   5   8      430.61      622.60    236.72 o 
  15   5   8        8.91      465.30    352.45 o 
 -17   6   8      144.27      194.80    334.60 o 
 -16   6   8       27.54      163.79    275.10 o 
 -15   6   8        4.52      183.18    247.34 o 
 -14   6   8        7.00      251.60    263.17 o 
 -13   6   8     2337.00     2370.94    304.40 o 
 -12   6   8      440.24      515.69    152.87 o 
 -11   6   8       53.01      171.03    118.37 o 
 -10   6   8     1491.61     1443.41    142.73 o 
  -9   6   8     2298.87     2402.82    118.54 o 
  -8   6   8      665.57      572.80     89.44 o 
  -7   6   8     1980.13     1708.89     71.15 o 
  -6   6   8     1891.07     1661.76     66.87 o 
  -5   6   8      104.03      120.15     47.99 o 
  -4   6   8        5.44       73.97     39.14 o 
  -3   6   8     1081.93     1199.38     82.70 o 
  -2   6   8        0.81      116.48     32.82 o 
  -1   6   8     1715.11     1901.34     47.64 o 
   0   6   8      104.27      245.26     39.63 o 
   1   6   8     2516.73     2827.15     62.23 o 
   2   6   8      346.47      460.29     88.03 o 
   3   6   8      756.76      919.60     62.49 o 
   4   6   8     5053.05     5499.58    143.91 o 
   5   6   8     2284.13     2314.98     70.90 o 
   6   6   8     5860.13     6256.54    158.05 o 
   7   6   8      158.24      243.40     60.25 o 
   8   6   8     4745.41     5333.44    120.17 o 
   9   6   8      148.38      307.71     97.18 o 
  10   6   8      673.22      585.86    100.22 o 
  11   6   8       13.84      226.16    112.66 o 
  12   6   8     1545.18     1046.35    181.73 o 
  13   6   8      152.96      325.19    267.01 o 
  14   6   8      421.54      429.38    302.45 o 
  15   6   8       71.80       56.83    252.10 o 
  16   6   8      236.51       99.97    294.28 o 
 -16   7   8       34.01       81.72    261.70 o 
 -15   7   8      534.52      200.40    293.90 o 
 -14   7   8      153.60      190.25    238.66 o 
 -13   7   8       15.27      119.98    176.33 o 
 -12   7   8      463.33      614.70    294.16 o 
 -11   7   8      288.92      440.38    124.91 o 
 -10   7   8     1026.29     1026.33    109.70 o 
  -9   7   8     1119.99     1026.91    119.88 o 
  -8   7   8      202.75      292.53     84.45 o 
  -7   7   8      271.29      371.54     70.17 o 
  -6   7   8     1967.58     1931.82     95.16 o 
  -5   7   8     1947.84     2013.44     76.39 o 
  -4   7   8     1255.44     1130.12     61.87 o 
  -3   7   8     4006.57     3946.82     80.74 o 
  -2   7   8     7584.35     7792.41     71.32 o 
  -1   7   8       87.60      186.95     41.67 o 
   0   7   8      781.61      883.72     56.71 o 
   1   7   8     1250.19     1178.21     68.17 o 
   2   7   8     4324.23     4464.49     75.89 o 
   3   7   8     1357.11     1313.52     68.20 o 
   4   7   8     1205.77     1192.89     72.89 o 
   5   7   8     3664.78     3607.11     79.76 o 
   6   7   8      975.02     1064.86     71.53 o 
   7   7   8      132.74      189.11     70.06 o 
   8   7   8     2773.63     2955.84    161.29 o 
   9   7   8      182.14      205.60    120.17 o 
  10   7   8     2111.52     2389.78    190.81 o 
  11   7   8       49.87      223.11    127.37 o 
  12   7   8      241.13      324.24    262.48 o 
  13   7   8       36.01      434.88    284.63 o 
  14   7   8       14.02      402.33    314.05 o 
  15   7   8       17.84      184.61    309.90 o 
 -16   8   8        9.41      211.44    275.97 o 
 -15   8   8      470.64      637.74    313.03 o 
 -14   8   8      764.47      801.89    316.75 o 
 -13   8   8       98.77      191.81    224.81 o 
 -12   8   8       41.51      190.15    245.11 o 
 -11   8   8      473.64      326.13    132.19 o 
 -10   8   8      866.81      788.80    138.19 o 
  -9   8   8      217.00      270.45    113.11 o 
  -8   8   8       64.45       44.55     98.01 o 
  -7   8   8     1607.65     1822.22     97.62 o 
  -6   8   8     5255.50     5439.35    141.77 o 
  -5   8   8      582.18      593.05     72.26 o 
  -4   8   8        1.30      153.10     70.37 o 
  -3   8   8     1046.27     1026.52     65.70 o 
  -2   8   8        0.36      137.86     45.24 o 
  -1   8   8     3068.61     2944.72     64.44 o 
   0   8   8      123.61      229.85     44.37 o 
   1   8   8        3.84      137.12     43.17 o 
   2   8   8     1020.80     1041.93     57.39 o 
   3   8   8     2037.30     2054.55     85.82 o 
   4   8   8      301.15      386.46     63.83 o 
   5   8   8       32.68      167.42     68.05 o 
   6   8   8     2590.93     2653.92     87.27 o 
   7   8   8     2401.86     2295.22    117.12 o 
   8   8   8     1210.09     1188.95    145.01 o 
   9   8   8       58.73      203.86    118.32 o 
  10   8   8     1283.26     1124.42    151.58 o 
  11   8   8        1.36      169.51    199.95 o 
  12   8   8       41.69      136.15    275.90 o 
  13   8   8      680.05      518.73    241.67 o 
  14   8   8      591.51      600.43    263.43 o 
  15   8   8        1.38       77.26    353.02 o 
 -15   9   8      173.02      201.94    304.11 o 
 -14   9   8       21.62       42.48    259.02 o 
 -13   9   8      198.73      285.24    236.41 o 
 -12   9   8       28.46      199.23    197.34 o 
 -11   9   8        6.47      103.15    219.50 o 
 -10   9   8       80.84      243.43    139.76 o 
  -9   9   8      208.41      239.05    118.81 o 
  -8   9   8     1886.86     1918.74    154.94 o 
  -7   9   8      122.75      249.98     89.92 o 
  -6   9   8     3348.45     2950.47    151.54 o 
  -5   9   8     2944.82     2713.06    102.52 o 
  -4   9   8       52.47       72.45     54.99 o 
  -3   9   8     1593.59     1659.39     76.96 o 
  -2   9   8     1414.01     1448.99     75.41 o 
  -1   9   8     1317.32     1313.44     99.19 o 
   0   9   8     1294.58     1346.92     59.60 o 
   1   9   8      168.92      325.44     62.16 o 
   2   9   8     3107.06     2868.46     68.68 o 
   3   9   8     3429.33     3631.75     99.30 o 
   4   9   8      841.32      900.17     77.09 o 
   5   9   8       29.05      138.58     70.93 o 
   6   9   8     2758.03     2711.95    102.23 o 
   7   9   8      466.64      443.21     82.05 o 
   8   9   8      244.74      355.63     94.84 o 
   9   9   8        0.07      201.91    131.28 o 
  10   9   8      227.75      282.29    142.05 o 
  11   9   8       43.39      185.46    256.32 o 
  12   9   8      287.21      359.23    216.97 o 
  13   9   8       11.33      155.14    326.54 o 
  14   9   8      860.86      696.32    342.31 o 
  15   9   8        4.51      -99.52    277.85 o 
 -15  10   8      126.50      108.46    345.01 o 
 -14  10   8       82.13      230.55    301.93 o 
 -13  10   8      535.34      792.65    344.53 o 
 -12  10   8      476.60      484.45    227.71 o 
 -11  10   8      841.09     1117.20    250.47 o 
 -10  10   8        2.20      164.12    239.63 o 
  -9  10   8      197.36      188.63    129.53 o 
  -8  10   8      270.13      270.84    116.24 o 
  -7  10   8       73.79      114.60    113.84 o 
  -6  10   8        6.64      164.25     94.17 o 
  -5  10   8      120.29      137.99     80.27 o 
  -4  10   8      476.71      505.90     84.58 o 
  -3  10   8       72.51      186.34     87.82 o 
  -2  10   8      535.54      483.06     87.09 o 
  -1  10   8      134.89      183.75     74.00 o 
   0  10   8      251.25      382.77     72.49 o 
   1  10   8     2790.40     2816.49     86.29 o 
   2  10   8     1324.47     1320.24     73.76 o 
   3  10   8      374.75      481.91     72.61 o 
   4  10   8      285.39      292.98     85.76 o 
   5  10   8     4090.07     4126.50    125.40 o 
   6  10   8      463.44      398.20     97.87 o 
   7  10   8      305.21      435.38    101.57 o 
   8  10   8      242.13      251.54     97.32 o 
   9  10   8       59.12      199.11    136.59 o 
  10  10   8      665.93      676.43    250.77 o 
  11  10   8      825.10      857.86    246.79 o 
  12  10   8       51.04      200.80    231.07 o 
  13  10   8      189.97       87.34    308.26 o 
  14  10   8      111.98      291.17    273.39 o 
 -14  11   8      132.18      373.05    316.11 o 
 -13  11   8      344.00      248.47    256.46 o 
 -12  11   8       91.99      197.27    312.55 o 
 -11  11   8      224.51      452.59    230.20 o 
 -10  11   8      121.50      264.64    250.32 o 
  -9  11   8      373.54      370.72    137.80 o 
  -8  11   8      440.65      330.82    125.16 o 
  -7  11   8      879.62      887.83    146.35 o 
  -6  11   8      752.44      687.40    109.47 o 
  -5  11   8       85.51      114.67     94.33 o 
  -4  11   8     1290.47     1351.26    140.35 o 
  -3  11   8       36.25      177.25     96.66 o 
  -2  11   8     1613.41     1615.09    116.79 o 
  -1  11   8     3766.52     3933.25    134.68 o 
   0  11   8     2276.61     2082.37    108.70 o 
   1  11   8      344.88      398.86     76.78 o 
   2  11   8      203.22      283.84     91.26 o 
   3  11   8      147.63      202.96     74.19 o 
   4  11   8      196.63      217.46     76.95 o 
   5  11   8      117.75      153.44    100.56 o 
   6  11   8      633.58      434.70    112.80 o 
   7  11   8      562.29      427.95    117.43 o 
   8  11   8     1548.90     1420.51    138.32 o 
   9  11   8       75.45      317.75    232.71 o 
  10  11   8      396.61      327.75    286.50 o 
  11  11   8       65.06      208.29    279.03 o 
  12  11   8        7.91       84.68    209.90 o 
  13  11   8        3.12      165.05    292.47 o 
  14  11   8      160.17      251.34    336.76 o 
 -13  12   8       50.07     -117.59    246.91 o 
 -12  12   8       12.21      274.29    305.02 o 
 -11  12   8      485.64      960.02    267.84 o 
 -10  12   8       29.40      178.59    200.51 o 
  -9  12   8      140.03      276.80    257.36 o 
  -8  12   8        2.57       87.37    112.67 o 
  -7  12   8     1040.54     1004.16    149.80 o 
  -6  12   8       35.67      215.85    157.13 o 
  -5  12   8        8.08       50.59     98.02 o 
  -4  12   8      509.71      371.90    110.85 o 
  -3  12   8       23.29      157.68     83.50 o 
  -2  12   8       23.61      172.87     92.31 o 
  -1  12   8      298.04      432.45    108.60 o 
   0  12   8       47.26      152.92     90.07 o 
   1  12   8        1.68       92.93    103.05 o 
   2  12   8        3.81      175.36     98.77 o 
   3  12   8      772.10      710.62    103.35 o 
   4  12   8      980.19      886.84     99.05 o 
   5  12   8        6.91       86.44     90.77 o 
   6  12   8      100.00      163.42    112.89 o 
   7  12   8      599.21      611.52    129.91 o 
   8  12   8      905.61      718.11    215.69 o 
   9  12   8       18.71      261.11    261.82 o 
  10  12   8      230.28      199.54    224.91 o 
  11  12   8        7.70       23.49    270.62 o 
  12  12   8      525.50      442.66    252.86 o 
  13  12   8      198.08      196.29    312.67 o 
 -13  13   8        0.44      113.82    258.26 o 
 -12  13   8        3.04       76.41    295.70 o 
 -11  13   8      120.11       94.52    243.59 o 
 -10  13   8        3.58      290.22    290.74 o 
  -9  13   8        6.40       54.67    245.06 o 
  -8  13   8      811.84      442.33    225.83 o 
  -7  13   8       14.26      161.11    149.14 o 
  -6  13   8      646.11      737.93    178.55 o 
  -5  13   8      205.14      220.87    125.49 o 
  -4  13   8      868.08      914.69    126.22 o 
  -3  13   8      561.17      675.12    141.28 o 
  -2  13   8       18.49      204.09    121.13 o 
  -1  13   8        6.28       30.02    100.87 o 
   0  13   8      574.55      422.16    111.80 o 
   1  13   8       83.26      262.35    125.65 o 
   2  13   8      509.00      557.43    141.23 o 
   3  13   8      176.96      255.92    118.85 o 
   4  13   8     1808.56     1788.44    128.33 o 
   5  13   8      451.55      357.68    113.13 o 
   6  13   8       18.71      183.02    126.33 o 
   7  13   8      422.64      355.75    182.93 o 
   8  13   8      165.63      246.62    206.75 o 
   9  13   8       60.59       91.91    220.19 o 
  10  13   8      206.73      119.32    246.60 o 
  11  13   8      146.77      112.92    234.84 o 
  12  13   8      294.81      517.12    318.17 o 
 -12  14   8      147.67      149.26    284.41 o 
 -11  14   8      169.87      212.58    255.18 o 
 -10  14   8       60.28      243.07    308.05 o 
  -9  14   8      446.82      465.35    269.67 o 
  -8  14   8      531.47       60.67    226.71 o 
  -7  14   8        5.12      376.52    276.71 o 
  -6  14   8      261.44      389.58    272.54 o 
  -5  14   8      301.67      593.41    238.99 o 
  -4  14   8     1402.44     1231.46    206.67 o 
  -3  14   8      313.95      339.77    127.47 o 
  -2  14   8       33.27      170.58    115.51 o 
  -1  14   8      107.29      233.24    114.40 o 
   0  14   8      131.75      217.74    114.94 o 
   1  14   8      175.74      200.50    124.38 o 
   2  14   8       92.17      148.71    141.06 o 
   3  14   8      333.99      246.79    166.01 o 
   4  14   8      243.33      413.38    286.62 o 
   5  14   8       37.32      113.73    158.89 o 
   6  14   8       33.09      139.34    149.71 o 
   7  14   8       56.85      222.26    157.56 o 
   8  14   8        4.61      328.36    173.87 o 
   9  14   8       34.89      123.97    186.32 o 
  10  14   8      449.13      331.05    308.36 o 
  11  14   8        1.68       35.63    264.17 o 
 -10  15   8       37.64      286.03    332.47 o 
  -9  15   8      219.03      132.26    264.48 o 
  -8  15   8       28.70       37.43    323.67 o 
  -7  15   8       75.54      253.14    212.20 o 
  -6  15   8       36.30      222.68    288.66 o 
  -5  15   8        0.07      215.81    243.02 o 
  -4  15   8      181.13      135.98    203.79 o 
  -3  15   8      142.89      212.84    252.39 o 
  -2  15   8      648.26      525.40    270.00 o 
  -1  15   8        4.72       77.21    174.86 o 
   0  15   8       88.16      183.35    176.95 o 
   1  15   8      399.65      353.50    224.06 o 
   2  15   8      177.90       94.07    215.71 o 
   3  15   8        4.62      156.56    202.36 o 
   4  15   8      258.04      402.17    286.12 o 
   5  15   8        3.91      171.69    239.51 o 
   6  15   8      364.85      457.14    337.64 o 
   7  15   8      221.29      202.91    162.23 o 
   8  15   8      316.39      316.94    204.67 o 
   9  15   8       14.88      129.23    199.55 o 
  10  15   8      128.03      169.98    208.61 o 
  -9  16   8      369.39      596.87    392.66 o 
  -8  16   8       55.91      113.49    312.27 o 
  -7  16   8        7.54      228.94    250.65 o 
  -6  16   8        4.43      278.61    275.24 o 
  -5  16   8      162.97      185.03    273.15 o 
  -4  16   8      641.85      967.20    334.13 o 
  -3  16   8        2.27      248.09    269.05 o 
  -2  16   8      156.46      130.46    234.87 o 
  -1  16   8       64.84      118.49    236.17 o 
   0  16   8       52.28      239.16    235.77 o 
   1  16   8      176.94      332.23    288.97 o 
   2  16   8       85.91      133.26    228.04 o 
   3  16   8      215.24       54.17    278.44 o 
   4  16   8        1.61      279.27    323.01 o 
   5  16   8       11.47      184.35    275.78 o 
   6  16   8        1.60       31.63    249.52 o 
   7  16   8       27.52      200.68    276.85 o 
   8  16   8       44.20      336.81    358.00 o 
  -7  17   8       37.69      150.02    246.13 o 
  -6  17   8       47.36       78.57    266.16 o 
  -5  17   8      601.63      706.09    349.99 o 
  -4  17   8        9.91      167.02    329.60 o 
  -3  17   8       93.86      136.65    316.20 o 
  -2  17   8      475.45      774.32    326.90 o 
  -1  17   8       38.50      162.99    294.20 o 
   0  17   8      167.91      330.22    263.29 o 
   1  17   8        1.57      176.19    328.32 o 
   2  17   8      436.33      251.08    325.47 o 
   3  17   8       79.86       66.93    261.51 o 
   4  17   8        9.00      318.10    358.12 o 
   5  17   8        6.70       33.50    358.88 o 
   6  17   8      330.47      432.68    299.16 o 
   7  17   8       53.98       73.37    343.37 o 
  -5  18   8       17.77      -15.86    279.60 o 
  -4  18   8       31.46      187.21    334.34 o 
  -3  18   8      125.45      190.82    352.19 o 
  -2  18   8      165.39       17.16    248.17 o 
  -1  18   8        3.27      284.44    366.42 o 
   0  18   8        2.94      118.04    270.88 o 
   1  18   8      242.47      162.18    304.19 o 
   2  18   8      103.86      142.22    303.14 o 
   3  18   8        7.15      -15.24    265.19 o 
   4  18   8       20.73      307.93    383.58 o 
 -13   0   9     2345.57     2011.24    273.08 o 
 -11   0   9      208.31      185.72    133.52 o 
  -9   0   9      508.45      591.93     64.93 o 
  -7   0   9    21544.98    22564.04    207.33 o 
  -5   0   9     1777.99     1545.59     58.67 o 
  -3   0   9    11297.06    10373.95    137.05 o 
  -1   0   9    12120.71    12380.85    174.97 o 
   1   0   9    20389.90    20075.08    134.78 o 
   3   0   9     4290.16     4618.73    108.88 o 
   5   0   9     1573.60     1322.55     79.24 o 
   7   0   9      117.36      171.64    104.37 o 
   9   0   9      244.91      258.49    149.82 o 
  11   0   9       14.68      286.38    207.15 o 
 -14   1   9       39.50       51.14    215.66 o 
 -13   1   9      737.54      730.62    141.42 o 
 -12   1   9      353.74      387.94     90.76 o 
 -11   1   9      658.34      680.45     74.86 o 
 -10   1   9     1243.47     1211.97     62.50 o 
  -9   1   9      585.45      473.20     42.82 o 
  -8   1   9      400.37      410.81     39.13 o 
  -7   1   9    14240.29    14164.32    169.34 o 
  -6   1   9      250.41      302.61     38.65 o 
  -5   1   9    24308.34    25238.44    408.48 o 
  -4   1   9     2763.87     2794.94     42.39 o 
  -3   1   9      229.30      125.20     26.28 o 
  -2   1   9      202.91      329.70     36.60 o 
  -1   1   9     2063.89     1460.39     37.76 o 
   0   1   9     5697.62     5562.62     82.35 o 
   1   1   9    22669.45    21405.47    149.50 o 
   2   1   9     2219.95     2241.38     35.55 o 
   3   1   9    35782.50    34267.27    240.44 o 
   4   1   9      763.76      743.33     44.31 o 
   5   1   9     1246.43      887.14     66.72 o 
   6   1   9     1341.94     1455.23     64.70 o 
   7   1   9     2423.11     2512.04     76.97 o 
   8   1   9     1716.97     1666.11     81.72 o 
   9   1   9      341.92      579.65    109.73 o 
  10   1   9      440.09      358.60    105.63 o 
  11   1   9        6.17       40.37     71.39 o 
  12   1   9        6.68       39.04    136.51 o 
 -15   2   9      261.69       72.47    211.30 o 
 -14   2   9        6.46       33.48    155.98 o 
 -13   2   9      183.08      121.04     93.58 o 
 -12   2   9      762.92      794.62    103.43 o 
 -11   2   9      144.80      218.23     67.47 o 
 -10   2   9     1276.06     1300.29     71.73 o 
  -9   2   9     1380.76     1251.14     54.48 o 
  -8   2   9     3233.57     3139.96     65.25 o 
  -7   2   9     2765.03     3117.88     53.04 o 
  -6   2   9      216.95      348.98     38.11 o 
  -5   2   9     8689.64     8453.54    108.05 o 
  -4   2   9     2659.20     2892.35     48.20 o 
  -3   2   9    15007.91    15015.17    137.22 o 
  -2   2   9     8559.94     8193.71     62.81 o 
  -1   2   9    12649.16    11975.80    115.41 o 
   0   2   9       67.04      105.55     27.13 o 
   1   2   9     6321.60     6435.82     69.70 o 
   2   2   9      360.53      408.58     31.54 o 
   3   2   9     3420.54     3612.92     45.98 o 
   4   2   9      239.54      389.56     46.28 o 
   5   2   9     2984.84     2643.37     53.56 o 
   6   2   9      712.07      887.91     86.34 o 
   7   2   9     3660.04     3497.76     75.00 o 
   8   2   9      327.91      424.96     74.07 o 
   9   2   9       15.32       65.32     80.06 o 
  10   2   9      275.72      294.11     87.83 o 
  11   2   9       58.96      117.12     90.59 o 
  12   2   9      105.20      279.25    311.72 o 
 -16   3   9        4.27       56.99    251.01 o 
 -15   3   9       10.82      251.03    275.48 o 
 -14   3   9      134.88      174.72    246.01 o 
 -13   3   9      678.25      657.80    126.22 o 
 -12   3   9      105.59      106.77    100.97 o 
 -11   3   9     1889.57     1764.70     98.24 o 
 -10   3   9        7.72      141.23     55.57 o 
  -9   3   9     6537.73     6744.70    153.29 o 
  -8   3   9        0.08      134.69     42.19 o 
  -7   3   9     6030.82     6322.87    116.06 o 
  -6   3   9     1837.44     1976.35     59.76 o 
  -5   3   9     1861.20     1667.10     40.92 o 
  -4   3   9     1667.99     1462.35     52.67 o 
  -3   3   9     8457.65     7019.27     61.75 o 
  -2   3   9      489.46      600.05     57.71 o 
  -1   3   9    23161.60    20670.60    185.52 o 
   0   3   9      804.00      876.28     43.18 o 
   1   3   9    17987.00    17145.96    178.19 o 
   2   3   9     9984.39    10146.33    110.37 o 
   3   3   9       41.02      120.30     34.35 o 
   4   3   9     6393.80     6010.45     63.84 o 
   5   3   9     4044.53     3947.11     58.58 o 
   6   3   9       94.18      152.33     58.11 o 
   7   3   9     3906.65     4187.33    122.83 o 
   8   3   9     2484.93     2463.17    103.69 o 
   9   3   9      975.95     1041.56     81.60 o 
  10   3   9     1518.00     1561.94    119.00 o 
  11   3   9       88.12      241.07    105.20 o 
  12   3   9       98.15      113.23    101.18 o 
 -17   4   9      207.15       72.73    243.80 o 
 -16   4   9      168.17      174.58    317.94 o 
 -15   4   9        1.23      176.78    258.88 o 
 -14   4   9       32.71      345.89    250.82 o 
 -13   4   9       94.14       74.82    115.60 o 
 -12   4   9        9.13      123.99    108.56 o 
 -11   4   9        0.13      186.63     94.27 o 
 -10   4   9     1391.06     1360.08    138.20 o 
  -9   4   9     2408.48     2101.06     80.36 o 
  -8   4   9      347.77      407.93     56.44 o 
  -7   4   9     3963.71     4597.73     70.27 o 
  -6   4   9      791.77      690.34     50.33 o 
  -5   4   9     7419.03     7680.34    111.29 o 
  -4   4   9      807.24      825.62     45.45 o 
  -3   4   9     1563.58     1510.09     56.75 o 
  -2   4   9       77.61      147.35     34.69 o 
  -1   4   9     8940.20     7781.36     99.69 o 
   0   4   9      111.46      134.69     38.70 o 
   1   4   9     5353.98     4914.78     74.64 o 
   2   4   9      103.20      158.88     50.56 o 
   3   4   9     7886.59     7925.52     92.46 o 
   4   4   9     5441.73     5668.03     94.00 o 
   5   4   9     4739.82     4715.23     85.59 o 
   6   4   9      925.47      965.48     58.96 o 
   7   4   9       66.82      170.82     61.04 o 
   8   4   9        3.94      116.62     76.60 o 
   9   4   9      565.29      575.07    104.90 o 
  10   4   9        1.65      153.38     94.59 o 
  11   4   9       61.70      184.84    101.03 o 
  12   4   9       63.99       94.84    102.56 o 
  13   4   9      842.57      806.04    262.96 o 
 -17   5   9      347.39      669.58    366.23 o 
 -16   5   9       94.63      223.34    224.81 o 
 -15   5   9      314.37      364.80    274.91 o 
 -14   5   9       62.85      225.95    266.35 o 
 -13   5   9      517.24      315.23    217.39 o 
 -12   5   9      146.40      261.97    128.38 o 
 -11   5   9      468.04      436.96    123.35 o 
 -10   5   9       46.04      184.90     92.64 o 
  -9   5   9     2177.63     2360.04    120.87 o 
  -8   5   9     1205.02     1076.05     72.97 o 
  -7   5   9     5369.68     6173.45     96.50 o 
  -6   5   9     1392.41     1351.78     55.15 o 
  -5   5   9     3025.89     3065.62     57.49 o 
  -4   5   9     2929.74     3159.22     86.91 o 
  -3   5   9    16712.98    16009.56    199.56 o 
  -2   5   9       68.22      132.18     40.35 o 
  -1   5   9     3829.04     3319.07     53.16 o 
   0   5   9      491.68      567.84     45.83 o 
   1   5   9     8019.94     6934.83     88.41 o 
   2   5   9     1665.62     1474.15    117.01 o 
   3   5   9     2649.36     2925.09    144.04 o 
   4   5   9     1304.77     1582.68     60.01 o 
   5   5   9    15684.44    16075.28    235.15 o 
   6   5   9      255.34      305.41     55.14 o 
   7   5   9        5.16      107.82     60.21 o 
   8   5   9      961.02      958.63     79.58 o 
   9   5   9      510.44      607.68     82.19 o 
  10   5   9      207.65      268.92     86.43 o 
  11   5   9      165.45      240.65     95.34 o 
  12   5   9      184.17      208.98    130.43 o 
  13   5   9      452.77      451.88    275.95 o 
  14   5   9        0.47      265.92    275.71 o 
 -17   6   9       45.22      183.54    270.43 o 
 -16   6   9        1.13       81.20    279.41 o 
 -15   6   9        3.43      205.68    227.66 o 
 -14   6   9        2.21      162.54    176.07 o 
 -13   6   9      230.58      165.14    196.20 o 
 -12   6   9       39.13      169.56    127.57 o 
 -11   6   9      190.54      269.78    111.12 o 
 -10   6   9       37.57       57.05     86.81 o 
  -9   6   9      794.13      724.49     91.65 o 
  -8   6   9       69.81      101.53     66.74 o 
  -7   6   9     1520.73     1468.27     69.13 o 
  -6   6   9     1545.55     1620.35     83.64 o 
  -5   6   9     5522.37     6049.56    117.79 o 
  -4   6   9      787.72      828.43     53.75 o 
  -3   6   9     8271.00     8441.23    113.52 o 
  -2   6   9      579.21      549.67     48.46 o 
  -1   6   9     3305.24     2982.99     64.60 o 
   0   6   9      723.12      846.27     47.31 o 
   1   6   9      271.80      346.00     58.54 o 
   2   6   9      140.00      243.61     55.81 o 
   3   6   9      665.03      760.43     73.56 o 
   4   6   9      109.24      223.05     61.30 o 
   5   6   9     1570.21     1694.71     80.31 o 
   6   6   9      737.44      733.31     67.37 o 
   7   6   9     1042.11      973.82     75.67 o 
   8   6   9      414.50      373.78     71.94 o 
   9   6   9       14.85      220.52     84.26 o 
  10   6   9     2418.57     2393.93    112.10 o 
  11   6   9       30.98      211.40    112.75 o 
  12   6   9        3.65      267.58    206.73 o 
  13   6   9      333.10      406.17    282.26 o 
  14   6   9        2.94      118.99    237.69 o 
  15   6   9       80.02      161.73    284.15 o 
 -16   7   9        6.58      -97.29    227.40 o 
 -15   7   9       38.68        9.27    237.33 o 
 -14   7   9       14.04       44.97    187.64 o 
 -13   7   9      316.92      375.50    250.47 o 
 -12   7   9       24.94       97.74    232.61 o 
 -11   7   9     1034.04      978.09    137.67 o 
 -10   7   9      321.71      269.27    119.32 o 
  -9   7   9     1382.72     1612.04    127.35 o 
  -8   7   9       29.22      140.42     74.26 o 
  -7   7   9      614.66      981.04     84.57 o 
  -6   7   9      572.50      541.53     71.00 o 
  -5   7   9     3868.69     4247.57     93.61 o 
  -4   7   9      326.90      423.46     52.64 o 
  -3   7   9      934.32      911.22     63.90 o 
  -2   7   9      117.85      274.76     45.43 o 
  -1   7   9    18955.41    18892.31    197.54 o 
   0   7   9      536.07      638.42     44.16 o 
   1   7   9     5931.73     6053.30    147.20 o 
   2   7   9      514.90      430.73     67.61 o 
   3   7   9    10771.10    11014.44    207.77 o 
   4   7   9        1.15      183.93     62.96 o 
   5   7   9      207.99      245.63     65.24 o 
   6   7   9      384.89      447.67     71.95 o 
   7   7   9     2822.19     3179.64    102.73 o 
   8   7   9       55.18      138.77     91.14 o 
   9   7   9       92.02      321.64    113.53 o 
  10   7   9       10.97      221.40    132.63 o 
  11   7   9     1140.29     1243.38    164.72 o 
  12   7   9       58.63       91.89    220.81 o 
  13   7   9      246.93      248.24    234.42 o 
  14   7   9       13.95      296.88    295.08 o 
  15   7   9       57.98      316.51    361.89 o 
 -16   8   9      155.14      279.17    323.65 o 
 -15   8   9        0.81      113.25    253.64 o 
 -14   8   9        8.42      188.49    240.44 o 
 -13   8   9       98.34      265.14    218.48 o 
 -12   8   9        0.31       16.74    223.96 o 
 -11   8   9       58.45      141.40    130.93 o 
 -10   8   9     1799.79     1745.46    163.01 o 
  -9   8   9       13.13      100.98    106.68 o 
  -8   8   9       30.64      176.39    103.99 o 
  -7   8   9     2970.22     3084.66    100.82 o 
  -6   8   9     1654.84     1556.60     82.66 o 
  -5   8   9      381.20      300.16     71.57 o 
  -4   8   9     1231.93     1276.93     77.26 o 
  -3   8   9     2523.95     2373.07     97.50 o 
  -2   8   9      291.72      451.34     57.26 o 
  -1   8   9     2151.25     1979.23     57.00 o 
   0   8   9      359.09      554.07     69.07 o 
   1   8   9      912.10      798.36     52.80 o 
   2   8   9        8.34      127.26     50.93 o 
   3   8   9       35.94      205.89     58.74 o 
   4   8   9     5824.49     5175.66     94.38 o 
   5   8   9      103.97      167.95     63.02 o 
   6   8   9      129.82      265.04     67.52 o 
   7   8   9      728.31      920.76    107.14 o 
   8   8   9      312.42      321.68    119.25 o 
   9   8   9        7.88       63.64    106.71 o 
  10   8   9      143.88      252.20    127.45 o 
  11   8   9      232.63      591.25    256.06 o 
  12   8   9      112.95      204.57    216.11 o 
  13   8   9       84.94      295.46    282.71 o 
  14   8   9        4.11      437.47    361.70 o 
  15   8   9      485.16      585.14    383.91 o 
 -15   9   9      349.87      440.31    330.50 o 
 -14   9   9       11.82      358.83    314.52 o 
 -13   9   9      222.82      462.55    250.42 o 
 -12   9   9       30.62      -29.70    192.22 o 
 -11   9   9      186.90      180.91    177.28 o 
 -10   9   9       95.16      135.81    125.00 o 
  -9   9   9       82.15      238.63    120.74 o 
  -8   9   9       10.77      118.05    101.14 o 
  -7   9   9     4039.93     4450.17    127.95 o 
  -6   9   9      196.50      297.69     78.72 o 
  -5   9   9     2818.44     3045.98    158.33 o 
  -4   9   9      142.69      159.22     72.46 o 
  -3   9   9     1847.54     1823.57     84.84 o 
  -2   9   9       44.21      137.12     58.31 o 
  -1   9   9     1500.27     1557.97     90.73 o 
   0   9   9      573.68      628.39     72.84 o 
   1   9   9     3865.43     3967.46     94.63 o 
   2   9   9      206.85      306.94     58.73 o 
   3   9   9     2907.22     2725.31     79.12 o 
   4   9   9     1812.28     1748.46     82.37 o 
   5   9   9     2587.11     2723.56    114.63 o 
   6   9   9      257.80      269.79     83.57 o 
   7   9   9      743.38      794.45    127.43 o 
   8   9   9        2.82      179.80    117.81 o 
   9   9   9      173.04      235.15    142.51 o 
  10   9   9        8.05      169.55    237.50 o 
  11   9   9      228.28      166.59    201.06 o 
  12   9   9       18.17       95.44    291.19 o 
  13   9   9       44.41       33.66    246.74 o 
  14   9   9        5.19      103.32    247.90 o 
 -15  10   9       20.09      284.18    297.74 o 
 -14  10   9       29.48      163.58    291.12 o 
 -13  10   9      250.63      304.11    328.91 o 
 -12  10   9      273.21      135.77    233.99 o 
 -11  10   9        0.10      421.25    231.74 o 
 -10  10   9      424.05      312.22    217.94 o 
  -9  10   9       46.86       31.80    114.88 o 
  -8  10   9     2746.92     2637.64    178.14 o 
  -7  10   9      401.73      504.45    130.51 o 
  -6  10   9       60.28       73.94     88.82 o 
  -5  10   9       63.44      130.52     85.49 o 
  -4  10   9     2011.67     1888.88     91.93 o 
  -3  10   9     1200.87     1111.61     87.67 o 
  -2  10   9     1868.53     1706.40    105.79 o 
  -1  10   9       60.84       89.20     68.23 o 
   0  10   9       19.35      114.64     80.65 o 
   1  10   9     2341.22     2125.76     87.43 o 
   2  10   9      479.70      471.49     69.06 o 
   3  10   9      178.57      301.01     72.67 o 
   4  10   9       60.81      136.87     84.56 o 
   5  10   9      110.74      234.27     89.51 o 
   6  10   9       75.59      124.86     99.71 o 
   7  10   9      307.86      392.83     98.04 o 
   8  10   9      903.88      888.74    129.81 o 
   9  10   9      966.89     1315.94    162.93 o 
  10  10   9      539.86      417.08    233.61 o 
  11  10   9       99.36       24.66    231.36 o 
  12  10   9       73.43      217.89    279.22 o 
  13  10   9      350.55      407.26    287.40 o 
  14  10   9      179.13      330.48    330.48 o 
 -14  11   9       27.91     -164.31    256.87 o 
 -13  11   9      502.03      489.15    293.38 o 
 -12  11   9      452.81      314.07    296.46 o 
 -11  11   9      640.21      386.99    242.62 o 
 -10  11   9      124.22      132.21    196.77 o 
  -9  11   9      817.62      893.57    207.99 o 
  -8  11   9      581.24      454.42    135.92 o 
  -7  11   9      974.63      951.79    145.11 o 
  -6  11   9       99.93      186.08     97.77 o 
  -5  11   9      691.65      747.26     93.55 o 
  -4  11   9      535.91      458.78     88.66 o 
  -3  11   9      895.81      789.71     98.66 o 
  -2  11   9       12.36      206.56     85.78 o 
  -1  11   9     2802.66     2590.67    116.71 o 
   0  11   9      235.55      193.17     84.73 o 
   1  11   9     3640.29     3776.60    117.06 o 
   2  11   9       45.90      253.46    115.44 o 
   3  11   9      566.02      510.76    106.42 o 
   4  11   9       44.53      204.84     88.52 o 
   5  11   9      153.04      154.85     99.97 o 
   6  11   9       39.12      124.46    100.76 o 
   7  11   9      848.54      831.32    120.89 o 
   8  11   9       16.80      167.63    107.20 o 
   9  11   9      486.77      460.75    244.92 o 
  10  11   9        2.68       85.58    196.46 o 
  11  11   9       41.68       71.38    229.03 o 
  12  11   9       19.61      135.13    276.09 o 
  13  11   9       25.62      244.09    345.13 o 
 -13  12   9       84.37       85.56    288.66 o 
 -12  12   9        5.67       23.85    240.34 o 
 -11  12   9       78.06      440.15    275.14 o 
 -10  12   9      433.17      412.10    265.78 o 
  -9  12   9      174.69      243.83    208.24 o 
  -8  12   9      121.66      262.89    159.04 o 
  -7  12   9       86.50      149.22    130.59 o 
  -6  12   9       68.77       19.88    125.49 o 
  -5  12   9      573.61      548.48    112.44 o 
  -4  12   9       19.54      108.34    100.59 o 
  -3  12   9        9.63      159.06     88.85 o 
  -2  12   9       32.99       85.38     90.80 o 
  -1  12   9     1823.82     1712.00    128.34 o 
   0  12   9        7.35      139.05     90.10 o 
   1  12   9      185.73      270.46    118.56 o 
   2  12   9        6.91      132.84    107.77 o 
   3  12   9      217.16      325.12    117.71 o 
   4  12   9      336.92      367.82     99.10 o 
   5  12   9      374.56      314.39    100.24 o 
   6  12   9      456.35      405.80    103.42 o 
   7  12   9      625.23      630.25    153.80 o 
   8  12   9      142.81      144.52    206.13 o 
   9  12   9      262.19      219.60    224.70 o 
  10  12   9        0.36      105.50    239.73 o 
  11  12   9      434.94      588.74    284.94 o 
  12  12   9       53.99       96.82    267.53 o 
  13  12   9      493.87      414.12    262.77 o 
 -12  13   9      140.15       82.05    235.13 o 
 -11  13   9       30.05      -70.17    253.19 o 
 -10  13   9      139.68      334.32    292.17 o 
  -9  13   9      418.05      617.71    283.06 o 
  -8  13   9      188.22      205.45    271.35 o 
  -7  13   9      650.82      615.44    272.49 o 
  -6  13   9      100.23      285.21    176.03 o 
  -5  13   9     1059.44      946.77    137.78 o 
  -4  13   9        6.88      193.07    106.38 o 
  -3  13   9     1150.85      980.72    129.19 o 
  -2  13   9       26.80      139.34    119.39 o 
  -1  13   9       87.33      190.34    102.12 o 
   0  13   9       81.12      149.86    103.19 o 
   1  13   9     1017.29      964.26    150.60 o 
   2  13   9     2157.17     1878.70    168.14 o 
   3  13   9     1077.00      961.36    145.81 o 
   4  13   9       86.03       60.44    120.09 o 
   5  13   9     1827.03     1606.02    195.95 o 
   6  13   9      297.27      320.99    139.53 o 
   7  13   9        3.17      207.69    178.73 o 
   8  13   9        5.43      323.96    255.25 o 
   9  13   9      176.34       63.35    210.52 o 
  10  13   9      270.44      357.03    237.43 o 
  11  13   9        1.71      297.88    325.95 o 
  12  13   9        2.60      365.18    339.70 o 
 -11  14   9        0.20      114.72    335.91 o 
 -10  14   9        1.26      356.77    271.40 o 
  -9  14   9      250.06      575.73    332.16 o 
  -8  14   9       15.33      285.08    305.77 o 
  -7  14   9      178.73      108.32    224.03 o 
  -6  14   9      212.41      367.89    213.89 o 
  -5  14   9      104.02      282.30    212.91 o 
  -4  14   9      159.76      207.79    153.45 o 
  -3  14   9       12.34       78.48    128.08 o 
  -2  14   9      222.63      236.93    123.46 o 
  -1  14   9      360.23      474.69    127.96 o 
   0  14   9       17.62      164.15    133.75 o 
   1  14   9      234.12      294.71    148.86 o 
   2  14   9        1.69       92.77    133.36 o 
   3  14   9       95.66      320.54    201.65 o 
   4  14   9      261.10      249.87    246.55 o 
   5  14   9       21.10      382.77    272.73 o 
   6  14   9       52.01      -10.19    206.32 o 
   7  14   9       63.74      170.67    234.42 o 
   8  14   9        1.80      166.96    173.29 o 
   9  14   9      318.07      303.41    189.87 o 
  10  14   9       88.67      162.82    233.42 o 
  11  14   9      593.96      617.81    301.20 o 
 -10  15   9        0.04      295.70    276.73 o 
  -9  15   9       86.74      132.26    307.53 o 
  -8  15   9      130.45       26.24    267.63 o 
  -7  15   9       20.93      162.09    281.55 o 
  -6  15   9      247.18      156.23    217.49 o 
  -5  15   9      120.61      160.21    268.10 o 
  -4  15   9      272.53      374.24    285.10 o 
  -3  15   9      629.45      404.02    233.56 o 
  -2  15   9       36.07      255.14    254.87 o 
  -1  15   9      931.94      691.95    202.34 o 
   0  15   9      755.75      719.44    292.85 o 
   1  15   9       16.00       33.05    221.31 o 
   2  15   9     1176.02     1084.39    327.18 o 
   3  15   9      454.76      621.91    284.22 o 
   4  15   9      166.74      155.04    293.07 o 
   5  15   9      141.43      358.64    240.25 o 
   6  15   9       42.42      145.44    285.43 o 
   7  15   9      211.00      286.07    317.70 o 
   8  15   9      333.53      436.21    264.52 o 
   9  15   9       33.25      300.30    282.21 o 
  10  15   9      123.68      203.81    344.32 o 
  -9  16   9       37.45      328.22    328.72 o 
  -8  16   9        1.52      161.92    318.93 o 
  -7  16   9       48.46      421.35    316.51 o 
  -6  16   9        0.79       97.79    221.12 o 
  -5  16   9       14.72      382.28    302.12 o 
  -4  16   9       37.64       -5.62    192.31 o 
  -3  16   9        4.00     -104.43    243.23 o 
  -2  16   9       93.75      179.89    236.12 o 
  -1  16   9       13.66      251.53    287.40 o 
   0  16   9       50.73      -63.25    242.50 o 
   1  16   9      486.76      598.72    276.23 o 
   2  16   9       32.74      170.74    287.21 o 
   3  16   9       86.27      372.63    269.48 o 
   4  16   9      266.34      359.57    335.88 o 
   5  16   9       18.94       29.09    239.54 o 
   6  16   9        1.14      154.95    265.40 o 
   7  16   9      510.32      165.88    296.55 o 
   8  16   9       12.35      467.93    362.15 o 
  -7  17   9      117.00      213.46    369.05 o 
  -6  17   9       10.82      -17.50    322.01 o 
  -5  17   9      178.95      124.84    304.99 o 
  -4  17   9       60.87       73.25    177.35 o 
  -3  17   9       50.72      152.41    277.23 o 
  -2  17   9       13.21      257.65    296.03 o 
  -1  17   9      325.34      398.54    356.82 o 
   0  17   9      111.60      619.21    383.04 o 
   1  17   9      207.97      312.72    295.77 o 
   2  17   9      492.31      363.79    296.46 o 
   3  17   9       19.25      251.84    292.66 o 
   4  17   9      148.05      183.78    326.21 o 
   5  17   9        3.78      245.32    293.14 o 
   6  17   9       18.65       87.46    299.73 o 
  -5  18   9       32.66      183.28    263.24 o 
  -4  18   9        1.77      218.22    306.51 o 
  -3  18   9        8.08      -65.55    323.81 o 
  -2  18   9       27.88      246.36    360.16 o 
  -1  18   9      135.10       74.82    271.45 o 
   0  18   9        3.41      184.42    307.13 o 
   1  18   9      276.00      426.66    382.89 o 
   2  18   9       12.53       45.83    311.18 o 
   3  18   9       19.98      299.11    295.15 o 
   4  18   9       17.52      126.90    313.79 o 
 -12   0  10      391.46      518.83    206.16 o 
 -10   0  10        3.36      163.06     53.62 o 
  -8   0  10       91.13      119.42     48.02 o 
  -6   0  10     4892.14     4847.51    137.47 o 
  -4   0  10     1723.71     1892.80     50.88 o 
  -2   0  10      239.34      335.36     64.94 o 
   0   0  10      716.60      879.39     72.04 o 
   2   0  10    58510.23    61960.00    311.68 o 
   4   0  10     6311.28     7254.82     74.24 o 
   6   0  10     6839.27     6888.12    143.34 o 
   8   0  10       16.07      152.08     98.73 o 
  10   0  10      148.42      367.63    214.88 o 
  12   0  10     1058.65     1133.89    278.04 o 
 -14   1  10     3942.71     4338.51    338.42 o 
 -13   1  10       52.56      162.88    158.72 o 
 -12   1  10     2103.36     2012.69    110.35 o 
 -11   1  10       32.00       74.30     56.96 o 
 -10   1  10     5671.50     5478.17     95.61 o 
  -9   1  10       30.89      122.12     35.90 o 
  -8   1  10     4507.26     4576.80     89.52 o 
  -7   1  10     3093.57     3617.96     48.22 o 
  -6   1  10     3272.05     3295.58     55.65 o 
  -5   1  10       29.55       95.92     28.16 o 
  -4   1  10       14.29      107.94     30.21 o 
  -3   1  10      231.84      197.04     25.49 o 
  -2   1  10     1460.15     1432.63     49.34 o 
  -1   1  10     5180.16     5161.33     55.24 o 
   0   1  10       50.22       98.18     27.60 o 
   1   1  10     2974.55     2851.55     36.52 o 
   2   1  10      511.74      688.94     30.06 o 
   3   1  10      773.45      786.52     38.61 o 
   4   1  10      131.43      115.07     35.01 o 
   5   1  10     1759.69     1602.53     57.51 o 
   6   1  10     5424.09     5631.70    102.66 o 
   7   1  10     3378.29     3588.81     78.38 o 
   8   1  10      115.03      225.27     76.31 o 
   9   1  10      135.79      132.01     92.12 o 
  10   1  10      788.46      834.49    331.83 o 
  11   1  10      365.83      419.66    171.44 o 
  12   1  10        4.51      182.34    157.82 o 
 -15   2  10       28.96       32.27    208.72 o 
 -14   2  10       74.95       53.72    191.24 o 
 -13   2  10        0.00      101.80    101.68 o 
 -12   2  10      168.93      262.95     99.59 o 
 -11   2  10      151.27      202.87     66.91 o 
 -10   2  10      550.38      578.58     64.50 o 
  -9   2  10      312.85      386.78     52.75 o 
  -8   2  10       53.41      164.50     43.11 o 
  -7   2  10     1775.51     1778.84     46.86 o 
  -6   2  10      377.74      410.62     40.57 o 
  -5   2  10      370.46      575.74     44.74 o 
  -4   2  10      340.27      334.03     34.02 o 
  -3   2  10     2470.03     2185.63     35.25 o 
  -2   2  10     1805.12     1929.78     44.56 o 
  -1   2  10     4196.40     4092.30     49.51 o 
   0   2  10    17187.80    18098.66    121.49 o 
   1   2  10     8633.79     9382.02     58.45 o 
   2   2  10     4775.52     4988.26     52.34 o 
   3   2  10      562.75      586.07     30.07 o 
   4   2  10     5037.99     5263.09     88.04 o 
   5   2  10       93.18      141.84     36.39 o 
   6   2  10     2996.48     3104.21     80.43 o 
   7   2  10      581.14      698.68     80.44 o 
   8   2  10     6346.98     5998.47    144.39 o 
   9   2  10      516.07      526.79     93.80 o 
  10   2  10      122.37      135.98     80.83 o 
  11   2  10       15.85       92.06    115.93 o 
  12   2  10      134.79      184.11    161.33 o 
 -16   3  10     1043.50     1121.30    331.85 o 
 -15   3  10       47.77      377.54    285.05 o 
 -14   3  10     1446.57     1933.50    334.89 o 
 -13   3  10     1242.84     1095.90    125.52 o 
 -12   3  10     3787.45     3162.74    158.26 o 
 -11   3  10      163.55      188.54     77.07 o 
 -10   3  10     5405.95     4997.81    122.55 o 
  -9   3  10     1193.19     1325.11     60.89 o 
  -8   3  10     8486.53     8842.17    114.00 o 
  -7   3  10       22.12      104.33     44.41 o 
  -6   3  10      852.01      844.00     48.09 o 
  -5   3  10      782.49      776.91     48.12 o 
  -4   3  10       16.42       73.43     28.57 o 
  -3   3  10       16.01       61.36     24.70 o 
  -2   3  10     3075.24     2911.26     45.97 o 
  -1   3  10     4025.14     4153.61     53.60 o 
   0   3  10      298.20      406.91     37.15 o 
   1   3  10      128.57       92.69     34.44 o 
   2   3  10     2135.64     2252.86     42.39 o 
   3   3  10     4306.64     4026.41     54.90 o 
   4   3  10     3053.45     3012.69     66.15 o 
   5   3  10     1387.79     1270.79     45.71 o 
   6   3  10      220.63      374.17     63.17 o 
   7   3  10      364.62      415.54     77.90 o 
   8   3  10     1204.08     1457.94     99.83 o 
   9   3  10       43.23      210.78     96.56 o 
  10   3  10      192.29      187.95     94.46 o 
  11   3  10      530.23      616.09    120.07 o 
  12   3  10      708.05      846.72    140.00 o 
 -17   4  10        8.55       77.55    239.11 o 
 -16   4  10      162.95      289.51    327.66 o 
 -15   4  10       52.16      265.76    259.81 o 
 -14   4  10        2.18      265.12    213.81 o 
 -13   4  10        5.39      109.39    125.94 o 
 -12   4  10       28.61      112.77    112.53 o 
 -11   4  10      134.75      196.82     83.64 o 
 -10   4  10       19.94      149.75     66.56 o 
  -9   4  10      486.48      593.52     76.52 o 
  -8   4  10     1158.35     1170.94     63.99 o 
  -7   4  10       67.57      261.98     69.14 o 
  -6   4  10      126.01      250.25     44.62 o 
  -5   4  10      126.31      145.23     34.65 o 
  -4   4  10     2826.96     3046.97     54.76 o 
  -3   4  10      105.58      227.16     33.12 o 
  -2   4  10      118.82       97.50     28.76 o 
  -1   4  10      625.31      587.93     43.28 o 
   0   4  10     2316.77     2320.76     81.30 o 
   1   4  10       62.23      203.99     43.75 o 
   2   4  10     8972.21     8345.23    124.28 o 
   3   4  10     1377.22     1438.88     65.14 o 
   4   4  10     6781.65     6372.87    128.30 o 
   5   4  10     1336.83     1477.41     58.07 o 
   6   4  10     6431.05     5772.82     94.18 o 
   7   4  10      282.61      285.91     69.36 o 
   8   4  10      111.03      165.91     70.56 o 
   9   4  10       60.32      141.90     84.61 o 
  10   4  10      351.52      350.56     96.16 o 
  11   4  10      500.13      483.85    111.21 o 
  12   4  10      129.64      270.84    119.09 o 
  13   4  10      232.00      315.30    269.17 o 
 -17   5  10        4.25      161.02    286.00 o 
 -16   5  10     1608.85     1535.96    328.67 o 
 -15   5  10      284.83      362.36    300.72 o 
 -14   5  10      650.14      639.17    277.37 o 
 -13   5  10      113.62      333.35    250.18 o 
 -12   5  10     6609.57     6523.00    281.08 o 
 -11   5  10      178.68      180.03    104.49 o 
 -10   5  10     1024.03      973.53     97.91 o 
  -9   5  10      384.20      555.48     94.74 o 
  -8   5  10     3218.89     3405.19    189.28 o 
  -7   5  10     2825.23     3071.21     86.94 o 
  -6   5  10      299.97      484.57     70.20 o 
  -5   5  10      290.15      255.35     49.95 o 
  -4   5  10     9127.70     9154.41    102.50 o 
  -3   5  10      115.46      256.60     49.23 o 
  -2   5  10      189.66      256.57     55.77 o 
  -1   5  10      153.34      167.55     38.00 o 
   0   5  10      473.76      574.90     50.59 o 
   1   5  10      200.46      213.54     57.82 o 
   2   5  10      574.24      573.42     64.80 o 
   3   5  10      160.70      154.24     44.76 o 
   4   5  10        2.61      132.00     44.62 o 
   5   5  10     2013.78     1957.41     96.80 o 
   6   5  10      224.04      336.17     54.22 o 
   7   5  10     1127.74     1118.02     83.03 o 
   8   5  10       16.45      174.28     76.26 o 
   9   5  10     2406.36     2498.35    110.12 o 
  10   5  10      272.59      446.87     94.86 o 
  11   5  10      269.29      276.31    105.02 o 
  12   5  10      198.18      311.11    141.07 o 
  13   5  10       30.90      249.02    225.05 o 
  14   5  10        1.61      347.57    302.69 o 
 -17   6  10       46.43      329.22    280.17 o 
 -16   6  10       93.25      179.75    312.55 o 
 -15   6  10       29.34      306.65    279.72 o 
 -14   6  10      248.86       56.78    218.65 o 
 -13   6  10        1.13      301.08    275.31 o 
 -12   6  10      136.15      261.05    122.23 o 
 -11   6  10        4.78      143.16    128.64 o 
 -10   6  10       11.81      146.67    105.75 o 
  -9   6  10        1.26      137.77     74.72 o 
  -8   6  10        5.45      164.02     68.48 o 
  -7   6  10      320.46      339.43     63.51 o 
  -6   6  10      154.58      169.77     59.39 o 
  -5   6  10     1528.57     1780.55     79.70 o 
  -4   6  10     1307.96     1354.54     66.61 o 
  -3   6  10      981.03     1061.60     56.12 o 
  -2   6  10       42.22      195.99     42.38 o 
  -1   6  10      291.69      334.59     38.62 o 
   0   6  10     1955.84     1827.98     44.90 o 
   1   6  10      459.32      587.03     58.99 o 
   2   6  10     1191.54     1040.84     78.71 o 
   3   6  10       67.95      199.81     64.05 o 
   4   6  10     7907.30     7340.35    160.91 o 
   5   6  10      512.69      411.73     66.00 o 
   6   6  10     1455.96     1245.23     76.54 o 
   7   6  10       64.26      234.73     76.11 o 
   8   6  10     2120.22     1758.55    131.11 o 
   9   6  10     1056.01     1048.70     98.58 o 
  10   6  10       70.11      186.47     88.39 o 
  11   6  10     1660.75     1701.96    236.03 o 
  12   6  10      731.33      897.12    241.01 o 
  13   6  10      136.83      475.52    336.14 o 
  14   6  10       10.15      336.26    305.49 o 
  15   6  10       44.66      214.05    275.07 o 
 -16   7  10        4.98      239.11    298.90 o 
 -15   7  10        7.47      132.48    295.39 o 
 -14   7  10     1999.52     1707.74    315.26 o 
 -13   7  10        2.13      197.24    235.29 o 
 -12   7  10      122.93       80.89    169.67 o 
 -11   7  10     1631.95     1706.41    164.95 o 
 -10   7  10     4633.71     4408.59    212.21 o 
  -9   7  10       13.03      146.29    113.21 o 
  -8   7  10      632.94      653.55     87.64 o 
  -7   7  10     1056.03      998.86     77.11 o 
  -6   7  10     2847.67     3061.84    100.90 o 
  -5   7  10      590.20      608.62     73.96 o 
  -4   7  10      437.68      433.21     63.30 o 
  -3   7  10      703.90      582.99     61.11 o 
  -2   7  10     1533.83     1346.91     66.69 o 
  -1   7  10      259.99      332.84     45.14 o 
   0   7  10       29.17      174.67     49.50 o 
   1   7  10     2528.67     2305.05     87.70 o 
   2   7  10     1579.00     1666.07     71.64 o 
   3   7  10      897.08     1124.40     75.49 o 
   4   7  10     1034.01      870.10     69.28 o 
   5   7  10     1755.23     1709.67     85.56 o 
   6   7  10     1779.35     1707.67    107.37 o 
   7   7  10     1140.41     1164.04     87.99 o 
   8   7  10      177.33      214.31     97.12 o 
   9   7  10     2179.73     2103.42    152.55 o 
  10   7  10      577.64      544.26    131.27 o 
  11   7  10       58.26      374.69    236.86 o 
  12   7  10       93.90      470.56    269.19 o 
  13   7  10      166.52      285.17    292.28 o 
  14   7  10      203.00      359.85    337.52 o 
  15   7  10        2.46      117.75    276.66 o 
 -16   8  10       79.18      371.54    300.42 o 
 -15   8  10       77.03       52.70    182.02 o 
 -14   8  10       55.48      123.63    206.04 o 
 -13   8  10      218.26      276.66    246.10 o 
 -12   8  10        8.91      155.99    172.97 o 
 -11   8  10       53.94      149.89    122.11 o 
 -10   8  10      257.40      358.50    117.81 o 
  -9   8  10     1498.91     1376.26    142.01 o 
  -8   8  10        4.18      114.69     78.40 o 
  -7   8  10     1074.72     1156.10     90.07 o 
  -6   8  10      926.44      850.14     94.31 o 
  -5   8  10       39.62      147.90     71.85 o 
  -4   8  10       31.93      242.62     70.07 o 
  -3   8  10      648.68      486.24     63.78 o 
  -2   8  10      621.55      630.33     70.58 o 
  -1   8  10     5982.83     5997.74     76.87 o 
   0   8  10       55.72      203.00     58.12 o 
   1   8  10     2731.39     2488.92     79.17 o 
   2   8  10     7270.13     6847.38    135.22 o 
   3   8  10       77.35      160.94     62.26 o 
   4   8  10      838.02      805.79     73.50 o 
   5   8  10     3106.74     3394.13     95.15 o 
   6   8  10     1934.00     1690.70     96.84 o 
   7   8  10      325.80      365.04     82.42 o 
   8   8  10      941.97      889.18    133.16 o 
   9   8  10      830.23      753.75    140.35 o 
  10   8  10      236.08      171.01    127.63 o 
  11   8  10       30.12      258.62    243.40 o 
  12   8  10      250.99      422.15    275.14 o 
  13   8  10      225.55      241.98    241.12 o 
  14   8  10       17.74       38.29    256.39 o 
  15   8  10       31.92      286.88    295.11 o 
 -15   9  10      205.45      241.15    341.14 o 
 -14   9  10      691.79      667.83    319.24 o 
 -13   9  10      214.73      163.51    213.89 o 
 -12   9  10      725.81      696.25    267.01 o 
 -11   9  10      129.25      203.10    205.23 o 
 -10   9  10       11.79      130.14    129.96 o 
  -9   9  10     1238.29     1073.04    160.82 o 
  -8   9  10     1248.30     1372.57    148.24 o 
  -7   9  10       19.21       93.76     74.89 o 
  -6   9  10     1352.80     1359.96     86.12 o 
  -5   9  10     1775.12     1778.65    112.26 o 
  -4   9  10     3708.77     3620.97    126.67 o 
  -3   9  10        6.34      112.33     61.47 o 
  -2   9  10      351.59      419.00     73.56 o 
  -1   9  10      711.51      738.55     86.65 o 
   0   9  10     3006.28     2869.84     92.42 o 
   1   9  10      488.47      546.71     74.14 o 
   2   9  10      263.96      384.82     73.95 o 
   3   9  10      473.39      545.52     75.00 o 
   4   9  10      607.97      679.88     82.24 o 
   5   9  10     1446.88     1372.40     90.06 o 
   6   9  10      172.52      260.14     94.92 o 
   7   9  10     2488.56     2390.14    123.13 o 
   8   9  10      576.86      509.08    124.21 o 
   9   9  10      374.16      505.65    156.10 o 
  10   9  10     2715.06     2708.32    281.02 o 
  11   9  10      236.71      421.99    233.92 o 
  12   9  10      179.06      303.88    311.63 o 
  13   9  10       29.81      275.55    300.65 o 
  14   9  10      138.85      580.78    382.16 o 
 -15  10  10        9.13      172.07    347.55 o 
 -14  10  10        0.28      247.24    305.42 o 
 -13  10  10        0.07      -76.67    226.02 o 
 -12  10  10        7.84      109.98    274.20 o 
 -11  10  10       48.18       84.07    175.10 o 
 -10  10  10       39.85      171.97    236.48 o 
  -9  10  10      174.21      213.97    147.61 o 
  -8  10  10       64.06      188.85    116.16 o 
  -7  10  10     1028.23      947.92    114.98 o 
  -6  10  10      466.66      450.48     96.66 o 
  -5  10  10      434.92      406.03     79.12 o 
  -4  10  10       24.31      200.40     66.10 o 
  -3  10  10     2011.42     2103.93    107.35 o 
  -2  10  10      285.41      424.49     87.44 o 
  -1  10  10      776.53      583.93     98.49 o 
   0  10  10     1073.95     1047.89     91.58 o 
   1  10  10     1340.94     1225.19     90.71 o 
   2  10  10     1198.58     1235.64     89.32 o 
   3  10  10      410.83      563.67     90.60 o 
   4  10  10      470.66      513.27     85.10 o 
   5  10  10       66.58       73.97     81.46 o 
   6  10  10     2203.74     2331.26    119.89 o 
   7  10  10      392.38      458.05    118.66 o 
   8  10  10      675.55      579.15    133.27 o 
   9  10  10       94.31      166.26    182.71 o 
  10  10  10      451.26      436.49    254.38 o 
  11  10  10      683.08      991.81    324.38 o 
  12  10  10       64.60       74.72    260.66 o 
  13  10  10       66.83      312.27    312.79 o 
  14  10  10      377.24      371.85    288.75 o 
 -14  11  10      150.87      105.71    275.95 o 
 -13  11  10        6.67       74.99    258.83 o 
 -12  11  10      245.76      627.50    292.33 o 
 -11  11  10        2.15       11.43    228.20 o 
 -10  11  10      850.74      792.43    271.02 o 
  -9  11  10       45.95      104.03    246.46 o 
  -8  11  10     1585.93     1408.43    152.13 o 
  -7  11  10     2442.94     2290.39    170.20 o 
  -6  11  10     1389.95     1260.13    122.23 o 
  -5  11  10        0.66      168.34     89.59 o 
  -4  11  10      262.76      233.70     98.72 o 
  -3  11  10      139.62      114.49     95.28 o 
  -2  11  10     3061.92     2569.04    114.33 o 
  -1  11  10      525.06      657.26    109.40 o 
   0  11  10     1715.04     1656.41    114.03 o 
   1  11  10       73.19      241.99     95.88 o 
   2  11  10     3332.14     3595.96    154.56 o 
   3  11  10     1792.03     1855.24    118.12 o 
   4  11  10       27.75      156.26    106.41 o 
   5  11  10       92.99      107.98     85.88 o 
   6  11  10       37.69       85.55     95.59 o 
   7  11  10     2475.48     2651.24    171.21 o 
   8  11  10      537.26      584.69    324.78 o 
   9  11  10      306.05      396.88    191.39 o 
  10  11  10        4.14      132.05    223.04 o 
  11  11  10      223.96      465.09    275.67 o 
  12  11  10      366.06      277.06    323.98 o 
  13  11  10       19.10      139.63    275.43 o 
 -13  12  10       17.06      205.45    292.85 o 
 -12  12  10        5.79      218.15    245.84 o 
 -11  12  10      222.28      429.15    269.90 o 
 -10  12  10       64.23      283.09    257.17 o 
  -9  12  10        2.57      168.87    259.76 o 
  -8  12  10      309.06      355.66    170.31 o 
  -7  12  10       81.33       53.41    119.36 o 
  -6  12  10      481.42      641.05    130.49 o 
  -5  12  10      165.72      160.91     94.01 o 
  -4  12  10      447.42      435.24    114.16 o 
  -3  12  10        2.78      147.43     96.13 o 
  -2  12  10      295.51      419.85     98.23 o 
  -1  12  10       12.41      186.53    106.01 o 
   0  12  10     1913.02     2170.12    152.68 o 
   1  12  10        5.75      126.61    110.47 o 
   2  12  10      203.00      377.52    125.46 o 
   3  12  10      487.84      574.85    159.10 o 
   4  12  10      655.83      787.48    121.86 o 
   5  12  10      551.86      488.33    116.92 o 
   6  12  10      689.26      640.87    129.36 o 
   7  12  10      628.76      771.44    156.87 o 
   8  12  10     1725.70     1403.51    253.40 o 
   9  12  10       33.13      213.55    255.63 o 
  10  12  10      278.84      307.88    311.08 o 
  11  12  10      205.06      442.56    320.26 o 
  12  12  10      178.22      310.06    276.02 o 
  13  12  10       54.59      201.94    324.41 o 
 -12  13  10      390.37      491.16    336.50 o 
 -11  13  10       16.95      435.62    305.23 o 
 -10  13  10       61.31      113.41    217.11 o 
  -9  13  10      860.61     1010.16    269.36 o 
  -8  13  10      543.04      515.89    246.86 o 
  -7  13  10       53.38      204.69    224.13 o 
  -6  13  10      658.64      752.80    171.10 o 
  -5  13  10       54.78      223.75    121.47 o 
  -4  13  10     2458.88     2356.52    166.46 o 
  -3  13  10      236.35      302.32    103.79 o 
  -2  13  10      647.61      528.20    149.69 o 
  -1  13  10      577.32      390.87    125.04 o 
   0  13  10      103.23      163.67    124.92 o 
   1  13  10     1602.55     1759.81    154.87 o 
   2  13  10      637.96      697.40    230.46 o 
   3  13  10      381.70      420.78    144.97 o 
   4  13  10      726.27      646.47    160.74 o 
   5  13  10     2256.18     2458.21    355.68 o 
   6  13  10      129.19      213.14    192.11 o 
   7  13  10        1.23       26.48    245.58 o 
   9  13  10      520.10      723.59    270.38 o 
  10  13  10       19.16      228.51    301.84 o 
  11  13  10      130.87      281.88    311.37 o 
  12  13  10      197.87      -20.77    252.03 o 
 -11  14  10      141.40      284.01    284.30 o 
 -10  14  10       15.36       30.72    325.55 o 
  -9  14  10        6.69      -13.23    239.54 o 
  -8  14  10      217.49       45.68    273.25 o 
  -7  14  10       28.42      109.69    277.09 o 
  -6  14  10      278.39      249.21    308.69 o 
  -5  14  10      162.92      201.11    198.59 o 
  -4  14  10        6.28      159.47    176.63 o 
  -3  14  10       35.43      276.58    156.23 o 
  -2  14  10       18.91      146.08    130.81 o 
  -1  14  10      142.44      194.93    124.39 o 
   0  14  10      376.59      560.34    155.87 o 
   1  14  10        5.98      124.68    149.70 o 
   2  14  10      341.01      560.10    257.98 o 
   3  14  10       20.02       -4.43    202.39 o 
   4  14  10     1175.31     1126.49    312.74 o 
   5  14  10       54.59      304.35    283.06 o 
   6  14  10      485.65      390.93    227.00 o 
   7  14  10        6.02       68.35    242.95 o 
   8  14  10        4.06      263.55    335.64 o 
   9  14  10       28.51       93.74    319.55 o 
 -10  15  10      261.43      532.89    366.49 o 
  -9  15  10      542.86      602.49    296.72 o 
  -8  15  10       28.88      373.74    312.93 o 
  -7  15  10     1033.05     1210.13    365.97 o 
  -6  15  10      211.23      422.60    323.32 o 
  -5  15  10        6.01       76.93    228.61 o 
  -4  15  10      338.81      191.46    268.86 o 
  -3  15  10        1.16      145.94    249.00 o 
  -2  15  10      462.28      494.01    277.75 o 
  -1  15  10     1336.24     1217.57    256.94 o 
   0  15  10      481.50      593.36    345.44 o 
   1  15  10       25.91      127.31    244.56 o 
   2  15  10      243.94      117.40    225.31 o 
   3  15  10      307.61      597.47    278.18 o 
   4  15  10      210.88      456.01    288.75 o 
   5  15  10        1.42      187.00    248.05 o 
   6  15  10        2.38      463.17    310.56 o 
   7  15  10      681.10      344.53    373.20 o 
   8  15  10       23.91      -48.50    266.09 o 
   9  15  10      472.60      625.68    374.22 o 
  -9  16  10        1.80      283.58    380.81 o 
  -8  16  10        4.04        9.89    265.52 o 
  -7  16  10       29.41      -46.44    223.37 o 
  -6  16  10       27.47      -60.31    269.67 o 
  -5  16  10        8.50      391.88    310.59 o 
  -4  16  10       83.66      262.77    299.63 o 
  -3  16  10       15.97      222.44    307.65 o 
  -2  16  10      980.79      777.90    300.37 o 
  -1  16  10      358.68      433.55    295.13 o 
   0  16  10       47.75      366.25    284.98 o 
   1  16  10      368.01      598.70    267.51 o 
   2  16  10       12.74      138.78    283.04 o 
   3  16  10      216.60      116.50    219.20 o 
   4  16  10        9.96      254.83    328.86 o 
   5  16  10       24.37       67.83    188.21 o 
   6  16  10      165.39      118.77    301.81 o 
   7  16  10        6.49      119.67    249.97 o 
   8  16  10      548.45      780.39    386.43 o 
  -7  17  10      466.14      817.09    378.03 o 
  -6  17  10      370.35      445.41    323.74 o 
  -5  17  10        6.09      230.67    277.47 o 
  -4  17  10       87.38      264.43    302.19 o 
  -3  17  10       27.53       81.34    284.25 o 
  -2  17  10      459.72      570.49    315.38 o 
  -1  17  10        8.58      147.93    280.60 o 
   0  17  10      602.52      743.07    332.09 o 
   1  17  10      300.92      319.29    256.25 o 
   2  17  10       73.67      399.49    266.70 o 
   3  17  10       47.05      136.32    278.08 o 
   4  17  10       11.62      158.96    281.24 o 
   5  17  10       94.06      155.54    293.94 o 
   6  17  10       40.68      169.51    277.11 o 
  -4  18  10        9.83       79.23    302.03 o 
  -3  18  10       43.36       89.28    286.55 o 
  -2  18  10        4.32      -66.26    347.83 o 
  -1  18  10       92.18      242.97    288.14 o 
   0  18  10       18.83      311.34    362.34 o 
   1  18  10       12.96      115.69    238.33 o 
   2  18  10      249.66      368.55    280.74 o 
   3  18  10       45.90      275.29    383.82 o 
   4  18  10       53.00      122.94    317.13 o 
 -11   0  11      589.63      607.40    121.66 o 
  -9   0  11      900.18     1031.20     68.28 o 
  -7   0  11     9321.50     8175.53    234.81 o 
  -5   0  11    10632.70    10565.35    227.01 o 
  -3   0  11       18.46       71.49     43.91 o 
  -1   0  11      874.38      764.07     71.14 o 
   1   0  11     1692.10     1573.91     49.18 o 
   3   0  11     2277.38     1964.95    140.44 o 
   5   0  11       24.46      155.24     80.65 o 
   7   0  11       66.75      281.51    109.80 o 
   9   0  11      272.95      328.43    113.10 o 
  11   0  11       48.84      128.75    242.03 o 
 -13   1  11      932.86      558.37    232.47 o 
 -12   1  11       24.03      123.96    100.66 o 
 -11   1  11        8.86       93.02     78.67 o 
 -10   1  11     1768.82     1714.63     71.33 o 
  -9   1  11      159.72      223.37     46.39 o 
  -8   1  11      742.02      723.67     43.98 o 
  -7   1  11      563.39      573.64     36.75 o 
  -6   1  11      295.98      440.09     36.96 o 
  -5   1  11       63.19      171.45     34.90 o 
  -4   1  11      298.61      365.52     38.68 o 
  -3   1  11     1668.71     1467.62     44.14 o 
  -2   1  11       34.93       92.42     34.82 o 
  -1   1  11      122.54      120.27     32.40 o 
   0   1  11     2219.15     2435.39     45.10 o 
   1   1  11     4519.25     4234.86     59.62 o 
   2   1  11      320.83      310.32     29.77 o 
   3   1  11    11556.53    11451.78    103.16 o 
   4   1  11       30.90      130.17     37.73 o 
   5   1  11     7754.17     7651.49    143.68 o 
   6   1  11      574.83      767.50     82.99 o 
   7   1  11     5559.79     5866.87    125.33 o 
   8   1  11      960.14      824.36     85.50 o 
   9   1  11     1420.21     1451.25    121.81 o 
  10   1  11       63.82      160.38    119.06 o 
  11   1  11     1999.51     2015.02    205.40 o 
  12   1  11      210.97      304.01    168.64 o 
 -13   2  11      872.52      770.46    120.56 o 
 -12   2  11      272.56      287.60     88.81 o 
 -11   2  11     2043.73     2150.18     87.16 o 
 -10   2  11      819.48      695.62     85.96 o 
  -9   2  11     6581.34     6677.49    115.98 o 
  -8   2  11       56.52      113.53     41.73 o 
  -7   2  11      652.11      556.69     42.53 o 
  -6   2  11      714.64      658.50     44.31 o 
  -5   2  11     1220.00      945.81     39.70 o 
  -4   2  11     3013.67     3400.90     49.49 o 
  -3   2  11     2337.40     2176.34     77.69 o 
  -2   2  11      398.56      447.87     38.79 o 
  -1   2  11    12643.46    11021.76    106.15 o 
   0   2  11      160.92      323.61     36.05 o 
   1   2  11     2451.04     2568.47     55.51 o 
   2   2  11        1.62       85.76     27.36 o 
   3   2  11      390.15      340.95     32.76 o 
   4   2  11      852.01      868.09     48.96 o 
   5   2  11     2099.59     1785.23     61.52 o 
   6   2  11      597.16      641.07     75.03 o 
   7   2  11     1317.73     1593.21     80.77 o 
   8   2  11     1343.36     1253.22    126.42 o 
   9   2  11      125.52      176.06     78.37 o 
  10   2  11      126.26      172.30    104.59 o 
  11   2  11     1611.49     1443.43    147.55 o 
  12   2  11        6.22      196.64    155.66 o 
 -14   3  11       94.18      233.94    235.06 o 
 -13   3  11       55.73      134.24    127.01 o 
 -12   3  11        0.16       46.42     98.01 o 
 -11   3  11      208.91      262.33     78.60 o 
 -10   3  11        3.97      108.56     69.06 o 
  -9   3  11       95.78       96.46     57.40 o 
  -8   3  11      611.18      644.92     66.04 o 
  -7   3  11     1274.04     1236.60     62.08 o 
  -6   3  11     1449.75     1416.02     59.05 o 
  -5   3  11     2327.82     2319.45     58.36 o 
  -4   3  11      378.54      660.84     51.77 o 
  -3   3  11     3550.73     3257.30     86.17 o 
  -2   3  11      746.69      646.25     39.42 o 
  -1   3  11     4317.49     3910.05     65.95 o 
   0   3  11     1437.98     1438.32     58.27 o 
   1   3  11      167.52      184.01     31.09 o 
   2   3  11      817.33     1008.81     37.45 o 
   3   3  11     3659.41     3666.55     60.86 o 
   4   3  11     1423.62     1446.16     48.71 o 
   5   3  11     6978.05     7603.96     80.89 o 
   6   3  11     1017.60      925.42     67.81 o 
   7   3  11     1267.34     1304.51     85.68 o 
   8   3  11       18.43      119.89     80.98 o 
   9   3  11     1207.50     1340.45    118.28 o 
  10   3  11      888.77      849.74    108.88 o 
  11   3  11      318.32      394.90    117.14 o 
  12   3  11       12.11      112.56    141.04 o 
 -15   4  11      198.98      457.05    265.52 o 
 -14   4  11      145.86      364.95    254.52 o 
 -13   4  11       95.23       84.20    117.68 o 
 -12   4  11      238.45      204.67    112.02 o 
 -11   4  11     1375.22     1371.16    114.74 o 
 -10   4  11        2.99      119.12     70.22 o 
  -9   4  11     2092.01     2127.37     82.80 o 
  -8   4  11     2756.90     2530.50     90.95 o 
  -7   4  11     4347.26     4245.50     91.49 o 
  -6   4  11        2.94      117.63     51.55 o 
  -5   4  11      106.95      123.40     54.05 o 
  -4   4  11     4183.10     4511.16     88.08 o 
  -3   4  11    19501.54    19199.92    200.65 o 
  -2   4  11      213.44      240.33     44.57 o 
  -1   4  11      284.23      306.22     32.11 o 
   0   4  11     3289.85     3008.01     58.16 o 
   1   4  11      789.30      716.76     52.33 o 
   2   4  11      872.82     1216.00     66.32 o 
   3   4  11      873.50      826.29     47.30 o 
   4   4  11     1662.72     1466.19     53.48 o 
   5   4  11    10896.47    11128.97    161.17 o 
   6   4  11       63.94      255.32     67.53 o 
   7   4  11      309.85      249.02     61.51 o 
   8   4  11      500.82      603.51     79.28 o 
   9   4  11       48.10      179.84     78.39 o 
  10   4  11      692.44      629.74    100.62 o 
  11   4  11       14.93      188.94    101.72 o 
  12   4  11       97.71      161.91    134.50 o 
  13   4  11     1884.29     2060.33    355.30 o 
 -16   5  11        3.04      220.78    262.72 o 
 -15   5  11      258.77       91.49    212.91 o 
 -14   5  11       47.58      278.80    219.01 o 
 -13   5  11      516.52      467.74    234.68 o 
 -12   5  11       92.28      244.91    123.53 o 
 -11   5  11      541.27      541.29    106.08 o 
 -10   5  11       18.32      144.85     87.28 o 
  -9   5  11       86.37      142.81     67.27 o 
  -8   5  11      452.22      605.79     70.85 o 
  -7   5  11       34.83      167.47     54.73 o 
  -6   5  11      369.82      464.16     58.90 o 
  -5   5  11      785.12      790.42     59.00 o 
  -4   5  11     1172.16     1012.05     72.95 o 
  -3   5  11       12.77      101.89     39.74 o 
  -2   5  11      100.25      167.49     40.17 o 
  -1   5  11      542.95      584.07     50.07 o 
   0   5  11     5812.25     5770.36     86.68 o 
   1   5  11     6308.07     6574.63     96.08 o 
   2   5  11     2019.97     1991.68     74.17 o 
   3   5  11     6035.18     6360.88    172.77 o 
   4   5  11       28.58      110.57     42.96 o 
   5   5  11     2086.04     2379.61     75.14 o 
   6   5  11      129.42      196.00     54.53 o 
   7   5  11       14.19      171.78     67.53 o 
   8   5  11       93.22      164.58     72.72 o 
   9   5  11      500.00      717.38     97.50 o 
  10   5  11      399.89      428.94     97.13 o 
  11   5  11      911.33      863.97    113.72 o 
  12   5  11      257.51      354.95    154.53 o 
  13   5  11     1035.38     1085.88    349.87 o 
  14   5  11        2.14      362.10    272.25 o 
 -16   6  11       17.04       28.90    295.98 o 
 -15   6  11      290.30      243.92    290.67 o 
 -14   6  11        0.67       62.42    236.81 o 
 -13   6  11      199.50      150.59    244.49 o 
 -12   6  11      473.09      311.08    137.06 o 
 -11   6  11      591.01      613.28    125.85 o 
 -10   6  11     1291.03     1310.65    116.50 o 
  -9   6  11     4189.44     4171.04    145.95 o 
  -8   6  11      519.60      448.54     87.62 o 
  -7   6  11     1602.48     1431.40     86.90 o 
  -6   6  11     6454.42     6738.34    357.63 o 
  -5   6  11     1471.12     1319.83     72.32 o 
  -4   6  11      448.19      355.13     55.28 o 
  -3   6  11     3302.80     3138.98     63.01 o 
  -2   6  11     2312.03     2128.39     53.83 o 
  -1   6  11     2341.51     2250.19     57.24 o 
   0   6  11      438.57      564.19     48.19 o 
   1   6  11       46.81      153.90     53.30 o 
   2   6  11    17100.82    16472.06    147.74 o 
   3   6  11      823.29      794.42     78.34 o 
   4   6  11       23.92      121.66     53.05 o 
   5   6  11      256.24      291.04     62.96 o 
   6   6  11      686.92      608.51     63.75 o 
   7   6  11      161.61      236.87     77.75 o 
   8   6  11      560.13      675.51     94.06 o 
   9   6  11        6.23      169.25     90.65 o 
  10   6  11      299.35      265.53     96.81 o 
  11   6  11     1101.70     1243.41    142.53 o 
  12   6  11      242.09      457.95    285.46 o 
  13   6  11      586.41      754.52    263.08 o 
  14   6  11       15.11      422.44    294.58 o 
 -16   7  11      141.30      127.97    306.98 o 
 -15   7  11       63.35     -140.27    289.98 o 
 -14   7  11       40.90      101.37    289.98 o 
 -13   7  11        3.03       20.63    210.04 o 
 -12   7  11      197.42      183.68    234.75 o 
 -11   7  11      119.44      148.84    107.92 o 
 -10   7  11       44.37      120.51     90.36 o 
  -9   7  11      493.20      343.62     97.73 o 
  -8   7  11      719.46      909.23     91.66 o 
  -7   7  11       70.16      237.24     76.39 o 
  -6   7  11      992.68     1105.34     82.51 o 
  -5   7  11       11.30      162.33     64.87 o 
  -4   7  11     2411.82     2456.79     78.27 o 
  -3   7  11      381.35      305.70     55.45 o 
  -2   7  11      221.28      233.07     51.87 o 
  -1   7  11     2121.92     2233.37     61.45 o 
   0   7  11      403.53      375.79     45.59 o 
   1   7  11      790.24      963.94     65.82 o 
   2   7  11      634.72      703.55     87.16 o 
   3   7  11     1361.09     1596.08     91.78 o 
   4   7  11       10.90      117.64     59.40 o 
   5   7  11     3857.81     3855.92    118.12 o 
   6   7  11       47.02      163.84     68.50 o 
   7   7  11     4179.94     4540.25    213.97 o 
   8   7  11        7.29      154.31     86.12 o 
   9   7  11      817.29      831.57    103.04 o 
  10   7  11        8.09      189.28    119.90 o 
  11   7  11      513.65      707.89    264.24 o 
  12   7  11       64.07       91.79    221.83 o 
  13   7  11      302.39      375.02    298.64 o 
  14   7  11        3.70      248.52    288.66 o 
  15   7  11      218.93      230.39    255.37 o 
 -16   8  11       12.83      208.67    274.72 o 
 -15   8  11      166.74      354.97    247.72 o 
 -14   8  11       20.64      149.19    287.69 o 
 -13   8  11      242.65       76.91    244.68 o 
 -12   8  11      705.18      869.15    260.71 o 
 -11   8  11      126.84      167.31    150.69 o 
 -10   8  11       32.44      175.81    112.99 o 
  -9   8  11     1217.42     1148.28    155.07 o 
  -8   8  11       67.04      212.43     81.43 o 
  -7   8  11     1774.39     1728.12     92.64 o 
  -6   8  11        1.09      241.09     86.90 o 
  -5   8  11     3685.09     3488.22     94.30 o 
  -4   8  11     9561.48     9675.68    184.18 o 
  -3   8  11      178.28      159.70     51.65 o 
  -2   8  11     1184.77     1276.77     65.87 o 
  -1   8  11     3990.65     3842.31     72.55 o 
   0   8  11       95.86      174.17     61.75 o 
   1   8  11      529.85      595.39     70.29 o 
   2   8  11      370.76      439.91     67.12 o 
   3   8  11     3035.77     2737.42     99.11 o 
   4   8  11     3202.25     3045.77     94.23 o 
   5   8  11       19.24      130.37     60.10 o 
   6   8  11       69.80      122.76     67.63 o 
   7   8  11     1839.91     1662.73    104.09 o 
   8   8  11      135.05      132.65    115.27 o 
   9   8  11       56.22      177.22    130.80 o 
  10   8  11      330.50      385.04    141.92 o 
  11   8  11      301.06      332.49    248.09 o 
  12   8  11      290.29      349.32    285.58 o 
  13   8  11      210.99      378.18    320.50 o 
  14   8  11      273.39      431.94    334.39 o 
  15   8  11       58.56       61.69    303.73 o 
 -15   9  11        1.83      224.29    275.19 o 
 -14   9  11      260.01      174.67    268.32 o 
 -13   9  11     1374.85     1296.04    290.91 o 
 -12   9  11        0.53      179.98    266.37 o 
 -11   9  11       16.65       56.64    244.09 o 
 -10   9  11      532.08      680.88    138.90 o 
  -9   9  11       81.99       97.71    115.29 o 
  -8   9  11        8.78      140.04    103.73 o 
  -7   9  11       87.68      143.94     81.31 o 
  -6   9  11     1397.22     1473.64    109.45 o 
  -5   9  11     1179.82     1337.69     89.42 o 
  -4   9  11     1772.72     1871.16     77.80 o 
  -3   9  11       13.23       73.83     68.12 o 
  -2   9  11      358.55      441.11     67.41 o 
  -1   9  11        6.45      144.89     72.55 o 
   0   9  11       15.42      170.59     66.00 o 
   1   9  11     2492.44     2723.79     92.27 o 
   2   9  11       45.91      128.49     59.62 o 
   3   9  11     3783.40     3553.25     94.36 o 
   4   9  11       63.66      175.30     84.89 o 
   5   9  11     1227.03     1185.07     90.77 o 
   6   9  11        3.60       83.16     81.90 o 
   7   9  11     1412.61     1240.32    120.24 o 
   8   9  11       63.80      218.94    119.54 o 
   9   9  11      487.12      372.96    135.94 o 
  10   9  11      111.97      165.10    197.05 o 
  11   9  11     2265.84     2438.65    306.70 o 
  12   9  11       11.78       60.31    224.77 o 
  13   9  11      281.68      158.67    254.04 o 
  14   9  11        0.14       61.97    280.08 o 
 -15  10  11       82.07      286.36    355.23 o 
 -14  10  11        0.95      334.81    331.40 o 
 -13  10  11        9.82      133.14    230.50 o 
 -12  10  11      586.19      816.40    285.31 o 
 -11  10  11      184.30      149.78    277.40 o 
 -10  10  11      484.20      573.97    246.06 o 
  -9  10  11       55.48      241.97    130.07 o 
  -8  10  11      334.48      292.37    136.90 o 
  -7  10  11     1352.94     1363.36    123.64 o 
  -6  10  11     1021.72     1071.06    100.00 o 
  -5  10  11      288.96      363.38     89.37 o 
  -4  10  11      269.61      341.74     67.83 o 
  -3  10  11     2338.83     2638.28    149.66 o 
  -2  10  11      407.18      538.30     94.12 o 
  -1  10  11      657.28      599.06     79.57 o 
   0  10  11       53.56      242.74     78.83 o 
   1  10  11     5458.48     5174.44    119.69 o 
   2  10  11     1494.83     1596.82     90.41 o 
   3  10  11      798.78      754.20     90.14 o 
   4  10  11      141.52      110.91    106.50 o 
   5  10  11     1363.27     1264.90    139.44 o 
   6  10  11       75.08       69.99    105.96 o 
   7  10  11     1025.57     1019.25    133.26 o 
   8  10  11      596.89      605.18    139.83 o 
   9  10  11      986.06     1069.52    226.14 o 
  10  10  11       43.14      179.23    200.42 o 
  11  10  11        3.81      195.37    267.32 o 
  12  10  11      127.83      160.52    228.96 o 
  13  10  11      160.60      294.30    285.43 o 
  14  10  11        1.81      152.46    317.41 o 
 -14  11  11       26.66     -115.50    288.44 o 
 -13  11  11        2.45      232.33    270.71 o 
 -12  11  11      162.12      226.02    302.19 o 
 -11  11  11      193.97      138.78    193.31 o 
 -10  11  11      287.86       55.00    229.25 o 
  -9  11  11       99.12       65.10    204.57 o 
  -8  11  11       73.40      192.67    133.77 o 
  -7  11  11     1444.70     1319.01    155.07 o 
  -6  11  11     1223.87     1291.63    126.08 o 
  -5  11  11       36.26      129.67     86.31 o 
  -4  11  11      219.54      195.15     82.29 o 
  -3  11  11       19.01      158.47     91.38 o 
  -2  11  11      114.19      194.28     96.87 o 
  -1  11  11      117.72      167.56     73.87 o 
   0  11  11      657.16      620.43     95.25 o 
   1  11  11       32.90      125.18     90.27 o 
   2  11  11      399.39      401.97     99.29 o 
   3  11  11        4.61      162.91     91.29 o 
   4  11  11        0.18      102.71     98.93 o 
   5  11  11     1858.91     1523.09    161.88 o 
   6  11  11        5.27      249.85    130.77 o 
   7  11  11     1339.62     1180.46    193.48 o 
   8  11  11      555.08      663.39    217.63 o 
   9  11  11     1755.72     1717.91    282.80 o 
  10  11  11      125.56      155.21    212.39 o 
  11  11  11      228.73      387.78    300.13 o 
  12  11  11        5.35      302.24    278.04 o 
  13  11  11      163.96      217.25    364.40 o 
 -13  12  11       94.51       82.03    280.95 o 
 -12  12  11       10.13      220.05    258.74 o 
 -11  12  11       32.35      281.78    269.76 o 
 -10  12  11       86.66      202.98    278.39 o 
  -9  12  11      525.40      904.85    299.56 o 
  -8  12  11      846.13     1001.41    263.12 o 
  -7  12  11      208.90      221.10    134.28 o 
  -6  12  11       42.18      146.07    116.42 o 
  -5  12  11      810.39      865.43    134.02 o 
  -4  12  11     1118.07      935.69    130.19 o 
  -3  12  11      764.26      940.33    128.06 o 
  -2  12  11      398.14      352.91    107.81 o 
  -1  12  11     3303.87     3483.48    136.82 o 
   0  12  11     1864.76     1746.01    119.46 o 
   1  12  11     2355.80     2094.73    162.38 o 
   2  12  11      193.33      195.87    116.01 o 
   3  12  11      804.09      740.65    147.17 o 
   4  12  11      128.78      150.01    104.64 o 
   5  12  11      339.10      374.31    111.78 o 
   6  12  11       59.24      118.76    113.66 o 
   7  12  11      790.84      798.98    275.76 o 
  10  12  11      554.47      535.64    306.18 o 
  11  12  11      680.36      866.87    290.03 o 
  12  12  11      218.63      253.26    297.36 o 
 -12  13  11      129.27      265.80    283.89 o 
 -11  13  11      201.40      312.55    281.24 o 
 -10  13  11       18.31      163.56    260.92 o 
  -9  13  11        8.45       96.08    236.24 o 
  -8  13  11       20.80      206.06    223.01 o 
  -7  13  11      237.75      206.20    204.83 o 
  -6  13  11      142.47      141.22    156.44 o 
  -5  13  11       79.38      132.69    135.35 o 
  -4  13  11     1791.14     1587.64    150.64 o 
  -3  13  11      343.41      331.35    115.97 o 
  -2  13  11       45.31      162.52    142.46 o 
  -1  13  11       12.10      142.63    126.72 o 
   0  13  11       53.64      165.33    128.37 o 
   1  13  11       42.88      173.69    123.99 o 
   2  13  11      794.26      720.47    148.24 o 
   3  13  11      317.66      319.06    144.73 o 
   4  13  11      113.37      274.76    149.46 o 
   5  13  11      625.37     1242.20    297.45 o 
   6  13  11      298.17      396.43    215.81 o 
   7  13  11      287.50      280.17    266.92 o 
 -11  14  11       77.22      207.58    280.45 o 
 -10  14  11      162.10      342.76    339.65 o 
  -9  14  11      149.11      328.67    314.02 o 
  -8  14  11      110.62      377.46    251.06 o 
  -7  14  11      622.17      421.04    260.33 o 
  -6  14  11      158.72      224.36    220.95 o 
  -5  14  11      620.69      883.54    281.52 o 
  -4  14  11       89.67      302.50    239.49 o 
  -3  14  11     3515.06     3601.43    361.70 o 
  -2  14  11     1094.36      683.95    234.69 o 
  -1  14  11       58.48      212.04    168.32 o 
   0  14  11        9.82      509.73    269.22 o 
   1  14  11      273.78      423.69    258.15 o 
   2  14  11     1098.29     1175.02    278.30 o 
   3  14  11      654.97      818.13    283.80 o 
   4  14  11       52.15       69.44    281.12 o 
   5  14  11     2116.41     2287.83    349.75 o 
   6  14  11       64.89      220.29    233.87 o 
   7  14  11        3.20      198.12    296.48 o 
   8  14  11      329.36      210.66    332.97 o 
   9  14  11      116.06      415.51    310.78 o 
  10  14  11       18.18        1.97    197.84 o 
 -10  15  11      339.99      130.84    371.56 o 
  -9  15  11      165.24      272.47    291.74 o 
  -8  15  11      163.12      184.99    301.20 o 
  -7  15  11       28.82      230.39    235.91 o 
  -6  15  11        0.53      135.11    310.28 o 
  -5  15  11        4.89       14.77    307.91 o 
  -4  15  11       83.17      -48.91    207.44 o 
  -3  15  11       64.70      504.34    279.39 o 
  -2  15  11      224.59      131.62    181.41 o 
  -1  15  11       11.75      402.62    267.32 o 
   0  15  11      625.06      673.23    371.47 o 
   1  15  11       93.61      -26.93    281.21 o 
   2  15  11       62.27       -0.76    156.42 o 
   3  15  11      201.79      207.44    267.87 o 
   4  15  11      106.11      340.55    298.38 o 
   5  15  11      323.18      340.01    255.09 o 
   6  15  11       14.08      246.27    322.56 o 
   7  15  11      423.43      488.60    270.19 o 
   8  15  11       90.83      244.40    355.37 o 
   9  15  11      292.81      590.28    333.70 o 
  -9  16  11      506.76      715.31    395.17 o 
  -8  16  11       46.79      324.43    301.01 o 
  -7  16  11       30.89      171.28    335.41 o 
  -6  16  11       23.86      233.16    323.32 o 
  -5  16  11      429.55      307.15    281.38 o 
  -4  16  11      142.59      328.08    334.53 o 
  -3  16  11       89.20      187.62    294.56 o 
  -2  16  11       87.42      273.65    253.22 o 
  -1  16  11     2967.47     2370.07    328.18 o 
   0  16  11      222.82      196.15    288.87 o 
   1  16  11      208.13      460.27    270.69 o 
   2  16  11      225.43      141.77    305.63 o 
   3  16  11      240.22      347.33    237.45 o 
   4  16  11      122.03      309.88    320.16 o 
   5  16  11        5.46      227.99    261.06 o 
   6  16  11        4.41      449.65    312.46 o 
   7  16  11     1003.81      701.42    301.81 o 
   8  16  11       65.74      721.98    372.27 o 
  -7  17  11       22.10      -55.55    247.90 o 
  -6  17  11      198.59      340.08    320.26 o 
  -5  17  11       38.51      390.86    338.75 o 
  -4  17  11      292.91      216.59    373.84 o 
  -3  17  11       16.49       92.15    306.67 o 
  -2  17  11        2.33      204.54    326.38 o 
  -1  17  11       37.95      108.08    255.25 o 
   0  17  11      192.87      317.51    282.04 o 
   1  17  11       37.24      135.25    272.39 o 
   2  17  11        1.37      264.78    265.78 o 
   3  17  11      252.41      383.06    327.70 o 
   4  17  11        0.80       70.60    291.34 o 
   5  17  11      139.56       56.19    269.08 o 
   6  17  11        4.80      128.80    306.41 o 
  -4  18  11        4.43       62.63    323.70 o 
  -3  18  11      444.53      295.79    327.61 o 
  -2  18  11      163.19      525.11    440.17 o 
  -1  18  11        5.93     -108.48    358.14 o 
   0  18  11       60.05      577.46    376.78 o 
   1  18  11      735.86      830.41    291.55 o 
   2  18  11       83.07       67.42    320.95 o 
   3  18  11      345.13      326.26    369.81 o 
 -10   0  12       97.16      154.18     74.60 o 
  -8   0  12      337.60      338.00     62.49 o 
  -6   0  12       96.46       88.55     47.01 o 
  -4   0  12     5798.01     6185.26    120.23 o 
  -2   0  12      205.05      130.80     32.48 o 
   0   0  12    30860.46    29300.94    152.40 o 
   2   0  12     2550.92     2517.20     53.99 o 
   4   0  12    18884.68    18854.10    147.36 o 
   6   0  12     4596.33     4947.00    132.08 o 
   8   0  12     8193.48     8788.07    470.60 o 
  10   0  12      141.15      335.22    202.58 o 
  12   0  12      373.34       49.19    232.54 o 
 -12   1  12       51.78       53.93    177.16 o 
 -11   1  12      225.49      211.05     80.43 o 
 -10   1  12     1661.18     1509.69     82.21 o 
  -9   1  12     1404.00     1542.79     64.53 o 
  -8   1  12     3767.47     4020.87     81.97 o 
  -7   1  12     1921.95     1991.99     65.53 o 
  -6   1  12    18947.48    19306.92    319.98 o 
  -5   1  12      690.56      610.83     39.09 o 
  -4   1  12      405.45      405.89     43.44 o 
  -3   1  12     1210.96     1244.71     81.34 o 
  -2   1  12     3461.05     2829.39     84.48 o 
  -1   1  12    16329.95    16502.39    152.59 o 
   0   1  12     4595.06     4947.13     44.29 o 
   1   1  12      483.53      448.72     32.21 o 
   2   1  12     4292.91     4524.07     48.54 o 
   3   1  12     6620.63     6445.18     51.99 o 
   4   1  12      176.22      168.89     47.32 o 
   5   1  12     1204.07     1184.42     62.46 o 
   6   1  12       19.23      133.53     48.61 o 
   7   1  12      198.70      239.81     71.57 o 
   8   1  12      359.19      415.10     73.42 o 
   9   1  12      986.42      838.73    126.30 o 
  10   1  12       45.78      158.47    118.50 o 
  11   1  12      601.75      846.38    190.02 o 
  12   1  12      178.90      359.77    172.81 o 
 -13   2  12       34.43       61.19    208.81 o 
 -12   2  12        5.78       75.05     92.96 o 
 -11   2  12      140.01      287.88     80.65 o 
 -10   2  12      756.23      777.62     80.09 o 
  -9   2  12      206.31      217.94     55.53 o 
  -8   2  12       87.15       87.82     48.29 o 
  -7   2  12      470.62      470.58     44.38 o 
  -6   2  12      365.20      413.39     47.11 o 
  -5   2  12     1947.79     2296.48     72.64 o 
  -4   2  12     1320.08     1375.09     54.48 o 
  -3   2  12     1775.73     2118.72     46.57 o 
  -2   2  12     4183.89     3659.97     51.89 o 
  -1   2  12     2727.86     2808.65     51.37 o 
   0   2  12    15183.49    13877.12    158.57 o 
   1   2  12       28.85      101.02     28.71 o 
   2   2  12    17193.76    17186.18     85.24 o 
   3   2  12     3608.11     3237.82     60.85 o 
   4   2  12     1119.69     1170.08     46.88 o 
   5   2  12      529.26      554.20     63.03 o 
   6   2  12     5612.71     5428.49     91.53 o 
   7   2  12     1099.87     1243.87     81.41 o 
   8   2  12     1429.90     1576.90     89.65 o 
   9   2  12       23.26      168.71     86.29 o 
  10   2  12     2013.45     2035.16    157.01 o 
  11   2  12      110.57      188.15    126.46 o 
  12   2  12      524.10      375.96    177.02 o 
 -13   3  12       34.86       90.02    121.14 o 
 -12   3  12      952.25      718.28    103.25 o 
 -11   3  12       38.49      138.42     75.88 o 
 -10   3  12     1582.35     1575.94     81.76 o 
  -9   3  12      148.31      186.05     70.92 o 
  -8   3  12     6437.54     6369.50    129.84 o 
  -7   3  12      443.31      455.20     62.20 o 
  -6   3  12      142.15      215.62     45.17 o 
  -5   3  12     1207.89     1044.60     91.45 o 
  -4   3  12     6890.78     6578.67     91.23 o 
  -3   3  12     4846.11     4385.68     93.39 o 
  -2   3  12     5821.36     5859.39     71.02 o 
  -1   3  12     1796.43     2152.31     47.61 o 
   0   3  12     7886.00     7797.45     67.19 o 
   1   3  12     1307.54     1654.73     37.03 o 
   2   3  12      717.86      669.49     37.29 o 
   3   3  12       21.24      117.55     40.30 o 
   4   3  12      750.16      697.90     52.57 o 
   5   3  12     3683.64     3567.94     66.76 o 
   6   3  12       66.11      129.95     57.43 o 
   7   3  12        4.69      113.56     61.27 o 
   8   3  12       28.36      100.99     71.10 o 
   9   3  12        8.37      137.22     87.00 o 
  10   3  12       18.94      163.44     98.87 o 
  11   3  12     2369.57     2271.61    141.52 o 
  12   3  12       20.84      -21.14    165.67 o 
 -14   4  12       57.00      266.35    235.27 o 
 -13   4  12      241.03      302.44    162.32 o 
 -12   4  12     1133.57     1087.03    115.99 o 
 -11   4  12        1.70      109.17     72.21 o 
 -10   4  12        6.17      165.28     72.07 o 
  -9   4  12     1569.27     1361.59     83.84 o 
  -8   4  12      499.16      729.00     71.57 o 
  -7   4  12        0.56      150.96     51.17 o 
  -6   4  12       63.87      125.90     47.95 o 
  -5   4  12     2099.77     2369.89     59.18 o 
  -4   4  12     3497.94     3393.61     75.35 o 
  -3   4  12     3037.14     3491.21     80.08 o 
  -2   4  12     1356.07     1138.71     49.73 o 
  -1   4  12      137.54      190.83     39.23 o 
   0   4  12     3306.11     2672.83     60.03 o 
   1   4  12      181.84      192.96     43.11 o 
   2   4  12     2796.51     2962.57     86.80 o 
   3   4  12     3233.44     2822.43     58.20 o 
   4   4  12     2331.18     2593.69     61.71 o 
   5   4  12     2192.13     2147.95     67.68 o 
   6   4  12     8267.71     8589.39    198.29 o 
   7   4  12        0.59      154.01     68.04 o 
   8   4  12     1956.05     2118.37    100.17 o 
   9   4  12       41.00      103.61     76.63 o 
  10   4  12      160.87      171.34     88.83 o 
  11   4  12      218.84      188.30    101.70 o 
  12   4  12        1.00      123.43    126.04 o 
 -14   5  12        1.78      251.60    238.18 o 
 -13   5  12       31.00      278.75    222.09 o 
 -12   5  12       88.74      165.88    108.84 o 
 -11   5  12       66.34      185.96    109.65 o 
 -10   5  12      257.33      370.20    118.42 o 
  -9   5  12        1.78      132.51     61.98 o 
  -8   5  12     3792.45     3866.41     87.79 o 
  -7   5  12     1277.49     1270.75     68.85 o 
  -6   5  12     7360.54     7618.64    152.91 o 
  -5   5  12       95.77      190.20     53.51 o 
  -4   5  12     3397.43     3930.18     68.39 o 
  -3   5  12       29.21       84.17     37.11 o 
  -2   5  12     2183.32     2084.85     57.33 o 
  -1   5  12      787.09      798.99     50.04 o 
   0   5  12      681.10      705.31     42.45 o 
   1   5  12     3139.41     4033.46     84.93 o 
   2   5  12     1873.33     1971.99     86.34 o 
   3   5  12      465.01      549.13     76.29 o 
   4   5  12     1532.75     1517.42     81.99 o 
   5   5  12     1184.73     1318.44     62.91 o 
   6   5  12      507.41      556.34     73.30 o 
   7   5  12      128.16      307.93     74.34 o 
   8   5  12     3599.07     3330.20    106.31 o 
   9   5  12       34.96      160.71     79.91 o 
  10   5  12      370.97      373.48     92.61 o 
  11   5  12       74.72      117.97     96.25 o 
  12   5  12      347.62      465.54    201.09 o 
  13   5  12      498.63      611.86    267.27 o 
 -15   6  12      753.86      603.51    276.97 o 
 -14   6  12      210.89      381.73    287.50 o 
 -13   6  12        3.32      226.17    242.33 o 
 -12   6  12      232.11      202.66    140.38 o 
 -11   6  12      378.96      376.74    106.08 o 
 -10   6  12      793.86      781.75    107.38 o 
  -9   6  12       78.93      221.03     77.88 o 
  -8   6  12      765.60      943.53     92.00 o 
  -7   6  12      865.02      906.39     99.14 o 
  -6   6  12     1725.26     1719.99     91.61 o 
  -5   6  12       21.07      152.36     59.69 o 
  -4   6  12      355.93      321.87     51.37 o 
  -3   6  12     4175.08     4031.72    100.59 o 
  -2   6  12     2835.58     2769.70     57.59 o 
  -1   6  12     2284.67     2192.46     52.03 o 
   0   6  12     7447.93     7469.41     84.86 o 
   1   6  12     1553.51     1509.49     73.76 o 
   2   6  12     8298.64     8779.14    206.78 o 
   3   6  12     1388.64     1319.46     78.05 o 
   4   6  12     1450.91     1542.34    102.55 o 
   5   6  12      982.72     1043.52     78.33 o 
   6   6  12     2397.87     2521.96     78.99 o 
   7   6  12      381.51      537.19     86.19 o 
   8   6  12      112.21      314.81     81.20 o 
   9   6  12     1378.23     1286.86    118.11 o 
  10   6  12      267.69      308.40     91.01 o 
  11   6  12      259.29      383.58    125.32 o 
  12   6  12      140.02      386.26    264.33 o 
  13   6  12       22.57      275.05    239.51 o 
  14   6  12       22.61      137.05    298.42 o 
 -16   7  12       63.65      283.66    287.87 o 
 -15   7  12       30.20      204.92    291.17 o 
 -14   7  12       16.50       88.05    266.59 o 
 -13   7  12        1.61      275.86    184.54 o 
 -12   7  12      284.42      277.59    219.24 o 
 -11   7  12       97.48      156.73    140.43 o 
 -10   7  12      814.62      737.08    105.41 o 
  -9   7  12        2.44      159.67     86.74 o 
  -8   7  12     1154.35     1050.68     93.22 o 
  -7   7  12      238.38      330.81     84.04 o 
  -6   7  12     1236.05     1245.45     96.24 o 
  -5   7  12      739.91      648.62     64.97 o 
  -4   7  12     4295.18     4601.25    100.13 o 
  -3   7  12     2889.40     2581.15     79.69 o 
  -2   7  12     3410.32     3423.86     60.94 o 
  -1   7  12      576.56      635.36     51.23 o 
   0   7  12     6183.99     6110.43     82.55 o 
   1   7  12       88.43      181.92     60.85 o 
   2   7  12       87.62      247.55     80.74 o 
   3   7  12      440.62      707.20     89.43 o 
   4   7  12     1329.92     1441.66     96.91 o 
   5   7  12      629.61      656.09     76.03 o 
   6   7  12      425.28      421.72     78.81 o 
   7   7  12      204.02      296.44     88.51 o 
   8   7  12     1815.82     1951.27    130.61 o 
   9   7  12       25.28      255.22    106.34 o 
  10   7  12       50.86      216.95    104.87 o 
  11   7  12      169.82      -38.00    250.56 o 
  12   7  12      910.23      780.74    226.50 o 
  13   7  12      344.36      270.78    237.14 o 
  14   7  12       76.32      206.56    286.45 o 
  15   7  12       17.27        9.46    357.24 o 
 -16   8  12       74.32      190.30    225.03 o 
 -15   8  12        1.45      228.70    279.46 o 
 -14   8  12      868.20     1080.59    339.77 o 
 -13   8  12      473.24      794.14    270.62 o 
 -12   8  12       11.87      426.73    259.00 o 
 -11   8  12      765.68      648.13    245.94 o 
 -10   8  12     1061.85     1117.07    168.25 o 
  -9   8  12       35.98      168.43     89.74 o 
  -8   8  12      520.30      577.56     83.99 o 
  -7   8  12     2549.40     2520.91    110.25 o 
  -6   8  12     1906.36     2079.57     97.21 o 
  -5   8  12      633.69      530.97     71.99 o 
  -4   8  12     2178.05     2074.61     91.68 o 
  -3   8  12        6.29      177.00     62.76 o 
  -2   8  12     2868.74     2927.31     81.71 o 
  -1   8  12     2223.11     2005.43     68.44 o 
   0   8  12     7496.01     7817.58     93.47 o 
   1   8  12     2370.58     2119.29     85.49 o 
   2   8  12     1799.77     2018.92     89.63 o 
   3   8  12      268.24      488.29     91.40 o 
   4   8  12     3850.96     4056.94    132.90 o 
   5   8  12      360.20      480.71    102.29 o 
   6   8  12      346.21      361.87     78.64 o 
   7   8  12      292.19      252.23     87.27 o 
   8   8  12      745.18      661.27    112.64 o 
   9   8  12       37.99      141.19    134.10 o 
  10   8  12      156.25      271.68    217.84 o 
  11   8  12        6.47       47.98    205.04 o 
  12   8  12       29.03       41.94    255.18 o 
  13   8  12       50.43      262.58    235.72 o 
  14   8  12       50.95       34.47    258.26 o 
  15   8  12        8.68      -22.17    263.20 o 
 -15   9  12       41.79      449.37    341.55 o 
 -14   9  12       13.05       64.29    246.25 o 
 -13   9  12        0.32       44.24    233.73 o 
 -12   9  12      158.92      175.76    223.27 o 
 -11   9  12      119.68      191.29    256.27 o 
 -10   9  12      742.47      559.27    155.18 o 
  -9   9  12       33.26      285.79    131.67 o 
  -8   9  12       50.95      120.52     95.76 o 
  -7   9  12      114.32      214.45     84.63 o 
  -6   9  12     4138.75     4285.42    118.38 o 
  -5   9  12     1140.29     1157.29     95.14 o 
  -4   9  12       33.25      131.21     53.39 o 
  -3   9  12      848.91      793.85     82.67 o 
  -2   9  12     3056.45     3008.16    107.03 o 
  -1   9  12      195.07      189.07     84.78 o 
   0   9  12       20.88      150.59     58.37 o 
   1   9  12       20.68      121.89     61.49 o 
   2   9  12     5968.02     6054.50    124.42 o 
   3   9  12      666.69      601.96     88.27 o 
   4   9  12      732.07      910.75    119.10 o 
   5   9  12      554.56      515.24     97.18 o 
   6   9  12     2320.71     2822.79    142.03 o 
   7   9  12       10.05      195.91     94.47 o 
   8   9  12       14.04      182.02    113.80 o 
   9   9  12      584.80      482.75    140.30 o 
  10   9  12     1028.36      874.46    233.85 o 
  11   9  12      340.82      154.14    267.46 o 
  12   9  12      305.84      214.38    256.51 o 
  13   9  12       31.99       64.65    267.01 o 
  14   9  12      368.99      386.24    256.44 o 
 -15  10  12      159.36      304.78    342.59 o 
 -14  10  12      128.93      157.11    319.74 o 
 -13  10  12        1.27      110.97    267.65 o 
 -12  10  12      890.59     1089.60    286.52 o 
 -11  10  12       24.50      313.41    209.33 o 
 -10  10  12      124.34      212.39    244.54 o 
  -9  10  12       39.70      100.65    120.74 o 
  -8  10  12      960.13     1060.95    163.98 o 
  -7  10  12      160.67      257.69     91.28 o 
  -6  10  12      844.71      929.65     86.31 o 
  -5  10  12      717.42      650.42     80.00 o 
  -4  10  12     2446.22     2457.37    110.87 o 
  -3  10  12     1152.74      914.72     88.40 o 
  -2  10  12     1620.00     1492.10    108.52 o 
  -1  10  12     2885.23     2823.66    122.06 o 
   0  10  12     5315.48     5575.68    183.54 o 
   1  10  12      402.76      547.47     87.08 o 
   2  10  12      689.20      745.31     92.63 o 
   3  10  12      579.54      825.16     97.50 o 
   4  10  12      256.96      127.41     86.36 o 
   5  10  12       29.69      137.43    106.42 o 
   6  10  12      923.07      771.65    158.18 o 
   7  10  12     1094.24     1008.32    159.47 o 
   8  10  12      306.71      284.29    134.92 o 
   9  10  12      243.26      -11.88    177.45 o 
  10  10  12      137.32      480.52    274.79 o 
  11  10  12       31.90      268.41    207.15 o 
  12  10  12        0.24      162.13    283.77 o 
  13  10  12       44.76      323.48    334.41 o 
  14  10  12        0.22     -175.34    260.33 o 
 -14  11  12       40.35      -19.87    265.97 o 
 -13  11  12       12.19      181.60    273.39 o 
 -12  11  12      132.83        2.04    592.91 o 
 -11  11  12      431.56      336.64    288.28 o 
 -10  11  12        1.88     -137.07    213.32 o 
  -9  11  12      959.64      973.96    240.67 o 
  -8  11  12       46.04      122.69    132.37 o 
  -7  11  12       28.39      254.83    103.97 o 
  -6  11  12      397.75      524.86     98.58 o 
  -5  11  12      850.82      719.84    117.05 o 
  -4  11  12     1467.11     1337.70    106.09 o 
  -3  11  12      209.84      275.67     97.87 o 
  -2  11  12      417.77      310.06     90.80 o 
  -1  11  12     1104.20     1119.56    121.78 o 
   0  11  12     2037.66     1785.07    118.85 o 
   1  11  12      135.85      166.93     99.38 o 
   2  11  12       32.08      164.07     94.83 o 
   3  11  12     1297.62     1066.16    114.67 o 
   4  11  12     1038.29     1099.06    124.83 o 
   5  11  12       11.59      195.00    119.84 o 
   6  11  12      740.43      876.63    160.66 o 
   7  11  12        3.59      109.48    144.36 o 
  10  11  12      986.09      962.72    237.38 o 
  11  11  12      127.15      255.49    276.57 o 
  12  11  12      115.11      121.17    270.64 o 
  13  11  12      105.59       39.83    244.35 o 
 -13  12  12      140.64      244.14    278.51 o 
 -12  12  12      110.59      187.74    318.60 o 
 -11  12  12      117.35      479.83    336.05 o 
 -10  12  12      923.75     1248.65    261.16 o 
  -9  12  12      338.04      225.95    249.92 o 
  -8  12  12     1023.72      828.97    243.87 o 
  -7  12  12        2.31       81.19    128.47 o 
  -6  12  12     1446.40     1641.14    128.24 o 
  -5  12  12      299.08      286.88    115.89 o 
  -4  12  12      341.03      346.86    114.71 o 
  -3  12  12      505.27      531.75    122.29 o 
  -2  12  12     2650.40     2387.18    127.79 o 
  -1  12  12       53.55      158.48     97.70 o 
   0  12  12      452.91      516.53    110.92 o 
   1  12  12      156.73      199.51    108.19 o 
   2  12  12     2306.55     2111.88    178.28 o 
   3  12  12     1181.01      982.39    150.75 o 
   4  12  12        1.44      241.65    114.60 o 
   5  12  12      648.06      680.02    127.20 o 
   6  12  12       22.28       56.27    137.99 o 
 -12  13  12       14.32      223.20    321.25 o 
 -11  13  12      206.96      170.60    281.38 o 
 -10  13  12      109.39      314.55    311.65 o 
  -9  13  12      959.49     1037.07    285.77 o 
  -8  13  12      112.76      191.67    264.43 o 
  -7  13  12       61.13      283.51    273.98 o 
  -6  13  12      205.05      262.91    182.35 o 
  -5  13  12        1.36       66.09    139.49 o 
  -4  13  12      237.65      257.70    109.48 o 
  -3  13  12     1356.68     1380.55    144.24 o 
  -2  13  12       78.68      149.98    112.22 o 
  -1  13  12      236.69      374.45    150.64 o 
   0  13  12      272.17      356.76    138.55 o 
   1  13  12      447.64      446.89    128.65 o 
   2  13  12      284.53      340.10    124.58 o 
   3  13  12       42.07      179.61    131.37 o 
   4  13  12     1401.31     1404.03    277.21 o 
   5  13  12      643.95      757.16    289.06 o 
   6  13  12     1109.41      797.20    288.63 o 
   7  13  12      109.61      229.27    215.02 o 
 -11  14  12      109.23       68.80    327.42 o 
 -10  14  12      530.05      246.77    293.23 o 
  -9  14  12       18.43      228.82    344.18 o 
  -8  14  12      665.07      657.11    357.95 o 
  -7  14  12        8.65      131.38    243.85 o 
  -6  14  12      768.80      693.38    253.93 o 
  -5  14  12       29.87      163.86    226.88 o 
  -4  14  12     3422.20     3407.35    347.81 o 
  -3  14  12       81.64      275.93    253.10 o 
  -2  14  12      976.17      706.52    255.85 o 
  -1  14  12      122.02       19.61    185.03 o 
   0  14  12      159.45      203.12    244.87 o 
   1  14  12      218.86       98.34    261.61 o 
   2  14  12       71.74      121.95    266.06 o 
   3  14  12      228.60       77.07    188.38 o 
   4  14  12      207.57      321.73    276.59 o 
   5  14  12       16.92       99.59    218.79 o 
   6  14  12      219.10      330.14    267.53 o 
   7  14  12        7.67      325.21    298.78 o 
   8  14  12       86.61      142.86    252.76 o 
   9  14  12      186.49      -75.67    261.77 o 
  10  14  12      117.11      378.86    318.69 o 
 -10  15  12       11.77      -17.76    264.17 o 
  -9  15  12      242.54      530.09    388.27 o 
  -8  15  12        0.04      171.52    236.45 o 
  -7  15  12       83.21      544.86    311.46 o 
  -6  15  12       48.44      297.64    219.46 o 
  -5  15  12        4.07       95.92    271.68 o 
  -4  15  12      107.97      223.01    259.81 o 
  -3  15  12        1.79      -49.64    200.56 o 
  -2  15  12      655.79      800.97    289.82 o 
  -1  15  12      203.93      348.94    308.36 o 
   0  15  12      384.85      472.72    281.19 o 
   1  15  12        1.72      309.42    237.71 o 
   2  15  12      131.49      209.50    236.67 o 
   3  15  12      420.39      376.75    308.86 o 
   4  15  12      514.24      420.68    302.53 o 
   5  15  12      155.05      217.92    249.11 o 
   6  15  12      759.73      759.91    290.27 o 
   7  15  12        0.72      277.61    273.58 o 
   8  15  12      617.09      547.28    327.21 o 
   9  15  12       16.33        2.09   1299.67 o 
  -8  16  12     1233.50     1036.33    328.49 o 
  -7  16  12      159.36      244.54    333.58 o 
  -6  16  12      667.62      888.14    383.08 o 
  -5  16  12       86.85      260.97    261.16 o 
  -4  16  12      166.02       99.17    287.97 o 
  -3  16  12       18.49      412.69    349.89 o 
  -2  16  12      773.96      653.53    254.21 o 
  -1  16  12      192.31      449.01    256.53 o 
   0  16  12      488.18      583.41    309.42 o 
   1  16  12       34.94      138.07    278.89 o 
   2  16  12       27.80      161.33    311.70 o 
   3  16  12       96.97      -11.47    246.01 o 
   4  16  12        1.01      408.92    338.54 o 
   5  16  12        8.23      122.59    242.14 o 
   6  16  12       66.27      265.33    315.02 o 
   7  16  12       70.98      504.87    414.68 o 
  -7  17  12       62.49      263.22    314.24 o 
  -6  17  12        0.43      374.03    326.66 o 
  -5  17  12      174.65      329.84    318.95 o 
  -4  17  12       42.36      524.57    351.93 o 
  -3  17  12       97.31      288.52    311.51 o 
  -2  17  12      150.48      310.56    370.40 o 
  -1  17  12      205.52      -32.69    232.50 o 
   0  17  12       65.81      115.05    265.54 o 
   1  17  12       13.23      145.32    255.70 o 
   2  17  12      607.89      656.16    288.66 o 
   3  17  12       49.92      130.22    297.69 o 
   4  17  12      437.74      342.83    344.37 o 
   5  17  12       51.35      193.24    350.79 o 
  -3  18  12       67.74      445.53    376.49 o 
  -2  18  12       29.66      105.00    282.80 o 
  -1  18  12       19.73      244.21    389.82 o 
   0  18  12      154.61      125.60    299.78 o 
   1  18  12       13.84       92.65    270.33 o 
   2  18  12       11.91       99.85    289.51 o 
 -11   0  13      542.93      373.71    136.84 o 
  -9   0  13      390.07      339.94     77.67 o 
  -7   0  13      507.17      592.38     67.99 o 
  -5   0  13     2837.99     2699.63    134.88 o 
  -3   0  13    10248.62    10156.78    132.42 o 
  -1   0  13     1194.80     1738.89     50.79 o 
   1   0  13     7195.30     7873.61     85.55 o 
   3   0  13     3689.49     3525.82     62.79 o 
   5   0  13     4457.10     3916.87     90.78 o 
   7   0  13       36.38      151.76    103.24 o 
   9   0  13     1490.25     1434.75    184.88 o 
  11   0  13      993.39      736.82    233.37 o 
 -13   1  13      121.51      150.35    186.50 o 
 -12   1  13      467.25      342.40    207.84 o 
 -11   1  13      134.64       60.99     88.61 o 
 -10   1  13      780.68      794.47     88.07 o 
  -9   1  13      975.53      893.63     70.90 o 
  -8   1  13       27.00      170.37     46.76 o 
  -7   1  13     1221.87     1240.65     53.48 o 
  -6   1  13        6.73       93.99     38.36 o 
  -5   1  13      393.75      328.31     45.69 o 
  -4   1  13      139.26      144.66     35.08 o 
  -3   1  13     1395.26     1438.67     59.18 o 
  -2   1  13       91.19      179.25     35.74 o 
  -1   1  13     1662.41     1928.72     47.83 o 
   0   1  13     1023.47     1011.05     34.12 o 
   1   1  13     4591.45     4779.43     47.91 o 
   2   1  13      146.81      128.95     28.42 o 
   3   1  13    11420.73    10604.02    106.72 o 
   4   1  13      104.11      184.84     41.23 o 
   5   1  13     1791.29     1659.00     63.55 o 
   6   1  13        0.62      143.62     55.53 o 
   7   1  13     2390.95     2099.40    142.90 o 
   8   1  13      479.26      609.07     90.29 o 
   9   1  13     2586.87     2382.97    134.94 o 
  10   1  13        0.51      194.86    120.83 o 
  11   1  13     1551.04     1949.13    218.02 o 
  12   1  13       97.22      181.27    177.21 o 
 -13   2  13      437.79      592.42    239.42 o 
 -12   2  13      200.96      291.15    110.14 o 
 -11   2  13      827.58      722.80    106.47 o 
 -10   2  13       27.55      150.46     76.00 o 
  -9   2  13     2892.76     2799.37    169.59 o 
  -8   2  13       29.46      124.21     50.33 o 
  -7   2  13     1008.65      976.15     61.80 o 
  -6   2  13      776.54      774.97     59.46 o 
  -5   2  13     4448.32     4644.83     73.70 o 
  -4   2  13        3.19       87.77     39.32 o 
  -3   2  13        1.49       79.13     33.80 o 
  -2   2  13       52.15       99.31     30.81 o 
  -1   2  13     5430.96     5730.61     72.51 o 
   0   2  13     3575.11     3294.65     60.67 o 
   1   2  13      640.42      685.70     32.33 o 
   2   2  13       78.96      150.98     30.10 o 
   3   2  13     5918.92     5920.33     67.04 o 
   4   2  13      975.46     1042.62     53.57 o 
   5   2  13     1004.26     1076.81     54.51 o 
   6   2  13       49.13      174.45     53.24 o 
   7   2  13      183.04      107.45     64.32 o 
   8   2  13     1639.82     1728.28    215.75 o 
   9   2  13      573.34      544.95    116.35 o 
  10   2  13      429.54      292.41    103.26 o 
  11   2  13       48.36       78.20    125.05 o 
  12   2  13      295.48      421.72    190.06 o 
 -13   3  13       20.24      183.14    175.79 o 
 -12   3  13      657.71      726.01    113.29 o 
 -11   3  13      290.44      454.28     93.87 o 
 -10   3  13      504.14      446.49     89.64 o 
  -9   3  13       76.20      100.96     67.23 o 
  -8   3  13       37.86      124.09     50.39 o 
  -7   3  13     1076.96     1127.46     59.75 o 
  -6   3  13     2770.51     2543.59     64.47 o 
  -5   3  13     2746.60     2637.31     77.12 o 
  -4   3  13     1256.19     1425.82     60.89 o 
  -3   3  13      510.88      687.34     53.83 o 
  -2   3  13      327.31      298.09     42.69 o 
  -1   3  13     2971.93     3193.87     54.88 o 
   0   3  13     1360.13     1306.95     47.50 o 
   1   3  13     2701.36     2694.52     49.74 o 
   2   3  13    12721.75    13090.03    120.93 o 
   3   3  13      821.66      800.78     49.89 o 
   4   3  13      241.33      401.54     52.91 o 
   5   3  13     1692.45     1374.21     59.29 o 
   6   3  13       48.83      131.28     54.41 o 
   7   3  13     1451.56     1247.56     76.96 o 
   8   3  13      425.74      727.44    183.16 o 
   9   3  13     1573.16     1728.46    122.96 o 
  10   3  13      110.23      134.49     90.98 o 
  11   3  13     2198.99     2221.80    227.61 o 
  12   3  13       55.39      101.06    180.30 o 
 -13   4  13      377.50      332.47    234.75 o 
 -12   4  13      125.48       91.70    105.26 o 
 -11   4  13     3046.07     2786.15    121.80 o 
 -10   4  13       58.22      150.26     67.91 o 
  -9   4  13      597.20      564.67     76.77 o 
  -8   4  13       57.73      221.41     65.48 o 
  -7   4  13     2032.09     2272.74     82.28 o 
  -6   4  13     2204.92     2360.25     92.36 o 
  -5   4  13       39.96      187.45     48.75 o 
  -4   4  13     1520.06     1822.97     66.03 o 
  -3   4  13     7299.46     7583.28     91.40 o 
  -2   4  13     2038.83     2124.87     60.89 o 
  -1   4  13     1552.31     1650.57     43.80 o 
   0   4  13     1219.76     1605.26     52.43 o 
   1   4  13      991.47     1140.76     63.28 o 
   2   4  13      827.36      722.16    152.07 o 
   3   4  13     2619.44     2411.71     65.49 o 
   4   4  13     1064.70     1057.88     57.02 o 
   5   4  13      139.98      212.51     54.86 o 
   6   4  13     1580.36     1873.55     84.72 o 
   7   4  13      207.33      201.50     67.61 o 
   8   4  13      390.73      360.88     80.59 o 
   9   4  13      108.35      172.00     87.27 o 
  10   4  13       23.87      167.75     92.52 o 
  11   4  13      310.74      412.64    107.22 o 
 -13   5  13       20.79       98.86    215.64 o 
 -12   5  13       59.33      147.05     97.78 o 
 -11   5  13      348.84      272.34    111.79 o 
 -10   5  13       69.43      107.70     90.16 o 
  -9   5  13      496.85      465.51     77.10 o 
  -8   5  13      125.26      130.00     59.06 o 
  -7   5  13      166.70      133.49     56.33 o 
  -6   5  13      407.90      413.25     57.80 o 
  -5   5  13      612.10      648.87     62.16 o 
  -4   5  13     4883.51     4617.47     73.86 o 
  -3   5  13     6018.42     6378.89     76.77 o 
  -2   5  13     2081.88     1988.36     57.41 o 
  -1   5  13     1580.53     1524.27     47.77 o 
   0   5  13     4278.80     4213.55     56.49 o 
   1   5  13     2426.04     2192.97     73.24 o 
   2   5  13      165.96      261.24     60.33 o 
   3   5  13     2046.09     1806.54     88.08 o 
   4   5  13     2253.68     2056.19    117.98 o 
   5   5  13    12098.78    11177.76    170.06 o 
   6   5  13     1268.67     1316.32     92.18 o 
   7   5  13       17.37      203.90     71.47 o 
   8   5  13      193.75      261.25     79.03 o 
   9   5  13      594.23      596.50     95.29 o 
  10   5  13        1.54      152.01     93.61 o 
  11   5  13      709.99      560.23    112.81 o 
  12   5  13       59.52      224.65    248.88 o 
  13   5  13      591.55      509.54    234.44 o 
 -14   6  13      714.21      633.00    290.32 o 
 -13   6  13      139.97       12.87    216.45 o 
 -12   6  13      413.11      307.17    136.72 o 
 -11   6  13     1439.47     1497.55    158.99 o 
 -10   6  13       92.26      195.51    123.60 o 
  -9   6  13     3939.09     3872.39    137.11 o 
  -8   6  13     1571.48     1550.16     96.31 o 
  -7   6  13     1190.36     1352.80     77.65 o 
  -6   6  13      800.31      767.42     67.84 o 
  -5   6  13      705.73      698.64     70.29 o 
  -4   6  13      836.41     1031.42     62.96 o 
  -3   6  13      303.32      407.74     43.43 o 
  -2   6  13     1165.08     1089.70     52.62 o 
  -1   6  13     1392.25     1335.40     50.05 o 
   0   6  13     4586.63     4407.46     96.96 o 
   1   6  13      273.98      335.96     53.69 o 
   2   6  13       34.92      141.56     65.58 o 
   3   6  13      599.36      668.93     98.75 o 
   4   6  13      115.83      210.69     69.42 o 
   5   6  13      419.04      473.56     84.87 o 
   6   6  13      497.69      538.98    129.68 o 
   7   6  13      147.44      350.38     79.40 o 
   8   6  13        5.44      115.43     69.58 o 
   9   6  13      786.48      789.23    100.95 o 
  10   6  13       79.30      150.48     91.04 o 
  11   6  13        4.19      276.02    138.02 o 
  12   6  13       68.12      166.85    219.62 o 
  13   6  13      105.44      153.69    317.98 o 
  14   6  13      220.43      339.70    279.39 o 
 -14   7  13       87.82      323.39    280.31 o 
 -13   7  13      455.68      595.40    233.99 o 
 -12   7  13      576.10      620.08    269.12 o 
 -11   7  13       42.43      136.38    104.86 o 
 -10   7  13      166.40      244.21     96.93 o 
  -9   7  13     1242.55     1164.49     97.37 o 
  -8   7  13      709.27      649.74     85.56 o 
  -7   7  13      628.02      586.45     84.97 o 
  -6   7  13       85.35      103.47     59.73 o 
  -5   7  13     1085.04     1133.13     74.45 o 
  -4   7  13      826.31     1024.40     84.31 o 
  -3   7  13      739.89      664.38     51.82 o 
  -2   7  13     2604.47     2603.76     69.94 o 
  -1   7  13    10803.63    10947.80    213.06 o 
   0   7  13     7454.97     6994.19    142.27 o 
   1   7  13      931.42      660.15     69.33 o 
   2   7  13     1618.27     1427.01     88.91 o 
   3   7  13     5932.95     5554.88    113.43 o 
   4   7  13      843.28      825.21     99.82 o 
   5   7  13       67.00      194.41     97.17 o 
   6   7  13       20.10      156.84     88.85 o 
   7   7  13     2387.28     2209.81    122.18 o 
   8   7  13      658.78      809.98    113.00 o 
   9   7  13      505.03      592.39    118.18 o 
  10   7  13       10.88      134.88    122.36 o 
  11   7  13     1717.19     1881.63    288.75 o 
  12   7  13       76.61      289.34    222.06 o 
  13   7  13       96.69      361.53    287.59 o 
  14   7  13        8.64      157.32    314.76 o 
 -15   8  13      153.39      236.57    258.50 o 
 -14   8  13      151.86      235.01    275.36 o 
 -13   8  13     1534.78     1055.25    250.39 o 
 -12   8  13      328.94      612.80    280.60 o 
 -11   8  13      402.86      478.79    234.46 o 
 -10   8  13      125.88      189.01    106.61 o 
  -9   8  13     1425.34     1479.76    133.20 o 
  -8   8  13       16.21      139.69     96.18 o 
  -7   8  13      570.91      513.59     78.85 o 
  -6   8  13     1590.26     1438.57     96.99 o 
  -5   8  13     2769.65     2722.20     98.70 o 
  -4   8  13      106.37      202.25     59.83 o 
  -3   8  13     1538.33     1380.97     79.00 o 
  -2   8  13     1568.93     1628.42     71.39 o 
  -1   8  13       18.55      108.31     37.73 o 
   0   8  13      378.19      499.89     60.20 o 
   1   8  13      298.91      309.08     72.82 o 
   2   8  13     2311.61     2344.43     91.40 o 
   3   8  13      505.44      592.15     92.96 o 
   4   8  13     1959.37     1787.36    125.90 o 
   5   8  13      204.83      191.22     83.53 o 
   6   8  13     2254.15     2199.80    118.49 o 
   7   8  13      569.90      736.68    145.74 o 
   8   8  13        0.24      140.79    102.02 o 
   9   8  13      215.64      225.73    128.20 o 
  10   8  13       30.13      128.85    190.96 o 
  11   8  13      167.66      154.48    206.63 o 
  12   8  13      293.13      471.70    235.17 o 
  13   8  13       15.71      233.02    234.77 o 
  14   8  13       12.13       54.43    328.25 o 
 -15   9  13      409.62      155.49    281.19 o 
 -14   9  13      121.40      121.88    268.25 o 
 -13   9  13        1.14      204.33    281.97 o 
 -12   9  13      276.60      272.58    219.76 o 
 -11   9  13      162.24      166.40    182.69 o 
 -10   9  13      134.46      383.25    179.01 o 
  -9   9  13       79.17      225.07    111.74 o 
  -8   9  13       45.12      119.79    102.35 o 
  -7   9  13     1000.77      846.10    107.38 o 
  -6   9  13      495.62      420.86     85.15 o 
  -5   9  13      550.27      654.52     80.69 o 
  -4   9  13      686.40      761.41     76.53 o 
  -3   9  13     1230.65     1342.67     73.20 o 
  -2   9  13     2279.43     2289.41    108.71 o 
  -1   9  13      614.43      630.50     85.74 o 
   0   9  13     1493.56     1280.70     75.58 o 
   1   9  13     1543.44     1374.64     90.15 o 
   2   9  13     1539.22     1435.41     90.47 o 
   3   9  13      934.39      813.25     85.34 o 
   4   9  13      211.81      199.18     82.48 o 
   5   9  13     2094.47     2166.65    125.68 o 
   6   9  13      102.66      212.63    101.34 o 
   7   9  13      727.32      873.25    217.08 o 
   8   9  13      159.68      207.53    154.42 o 
   9   9  13      538.75      502.45    210.57 o 
  10   9  13       12.90       50.31    197.55 o 
  11   9  13        8.06      339.06    260.56 o 
  12   9  13        5.26       96.68    252.31 o 
  13   9  13      102.97      698.81    342.69 o 
  14   9  13      125.20      241.24    315.59 o 
 -14  10  13       20.53      174.91    256.01 o 
 -13  10  13      634.52      577.08    343.42 o 
 -12  10  13       15.63       47.11    231.31 o 
 -11  10  13      349.90      412.29    224.93 o 
 -10  10  13        6.06      245.65    246.86 o 
  -9  10  13      383.57      341.52    160.29 o 
  -8  10  13        5.92       84.60     81.18 o 
  -7  10  13      873.47      778.40    122.19 o 
  -6  10  13      266.15      373.22    104.66 o 
  -5  10  13     1229.60     1159.60     90.74 o 
  -4  10  13      137.25      149.91     71.50 o 
  -3  10  13      660.15      541.06     82.19 o 
  -2  10  13      457.72      468.05    103.52 o 
  -1  10  13      616.62      638.92     97.77 o 
   0  10  13     5822.05     6157.32    132.21 o 
   1  10  13       14.69      200.17     72.66 o 
   2  10  13      668.65      930.86     90.49 o 
   3  10  13      262.96      336.37     82.72 o 
   4  10  13     1170.81     1216.70    104.57 o 
   5  10  13      179.92      267.49     99.78 o 
   6  10  13       21.06      109.77    123.59 o 
   7  10  13      129.60      225.79    170.38 o 
  12  10  13      149.38      199.73    315.21 o 
  13  10  13       29.97      116.71    335.53 o 
 -14  11  13      134.40      302.72    323.63 o 
 -13  11  13      189.60      387.82    254.35 o 
 -12  11  13        6.22      262.34    300.65 o 
 -11  11  13      394.98      834.99    314.50 o 
 -10  11  13       31.90      196.58    238.40 o 
  -9  11  13      306.97      329.58    245.87 o 
  -8  11  13       68.01       57.98    140.53 o 
  -7  11  13      247.60      318.23    118.09 o 
  -6  11  13      148.44      196.42     84.49 o 
  -5  11  13      313.28      316.14     82.63 o 
  -4  11  13      714.28      623.50     89.40 o 
  -3  11  13      490.13      496.20    102.00 o 
  -2  11  13     4614.65     4138.67    149.94 o 
  -1  11  13     1042.24     1128.33    117.60 o 
   0  11  13      137.16      193.46     91.83 o 
   1  11  13     1463.27     1428.57    135.90 o 
   2  11  13        7.88      155.65     84.72 o 
   3  11  13      587.14      694.52    104.81 o 
   4  11  13      504.31      390.42    122.96 o 
   5  11  13       20.23      199.65    110.61 o 
   6  11  13      397.34      508.01    167.81 o 
   7  11  13      188.53      208.08    169.56 o 
 -13  12  13       41.04      256.30    346.29 o 
 -12  12  13        8.44     -141.44    258.03 o 
 -11  12  13      348.64      628.74    302.24 o 
 -10  12  13       26.22      319.17    277.80 o 
  -9  12  13      350.53      338.56    254.78 o 
  -8  12  13       15.66      160.00    256.06 o 
  -7  12  13     1391.08     1582.14    279.91 o 
  -6  12  13      370.23      430.29    118.98 o 
  -5  12  13      568.31      647.99    135.22 o 
  -4  12  13      327.09      300.11    105.89 o 
  -3  12  13       12.12       93.86    101.55 o 
  -2  12  13      521.81      419.35    105.96 o 
  -1  12  13        2.35      272.39    104.03 o 
   0  12  13        1.04      140.81     98.50 o 
   1  12  13        0.82      110.28    103.25 o 
   2  12  13      400.30      480.83    140.33 o 
   3  12  13        0.08      217.75    129.63 o 
   4  12  13      535.68      710.13    140.70 o 
   5  12  13     1271.45     1323.06    137.46 o 
   6  12  13      945.37      826.78    143.98 o 
 -12  13  13      184.43      282.68    331.76 o 
 -11  13  13       45.71      185.86    264.95 o 
 -10  13  13       73.79      182.69    218.41 o 
  -9  13  13       46.01      338.23    298.80 o 
  -8  13  13       84.04      356.98    290.58 o 
  -7  13  13      638.75      443.09    229.93 o 
  -6  13  13      234.43      368.83    198.12 o 
  -5  13  13      828.12      553.13    137.21 o 
  -4  13  13       33.98      167.48    117.70 o 
  -3  13  13     1538.16     1521.63    139.59 o 
  -2  13  13       89.79      191.21    118.45 o 
  -1  13  13       21.47      135.14    118.63 o 
   0  13  13      289.13      374.90    131.68 o 
   1  13  13      274.14      300.31    121.45 o 
   2  13  13      716.88      736.08    146.12 o 
   3  13  13      798.97      985.25    197.95 o 
   4  13  13      154.24      132.29    211.42 o 
   5  13  13     2139.95     1619.43    249.11 o 
   6  13  13        0.26      185.44    258.00 o 
   7  13  13       23.91      265.14    283.96 o 
   8  13  13      104.12      313.93    243.80 o 
 -11  14  13      673.98      403.26    368.48 o 
 -10  14  13       19.25       24.85    233.35 o 
  -9  14  13      516.22      637.89    301.22 o 
  -8  14  13       16.24      232.09    302.34 o 
  -7  14  13      181.11      286.45    240.37 o 
  -6  14  13       13.00      155.04    235.74 o 
  -5  14  13        6.20      282.02    221.14 o 
  -4  14  13        0.82       51.44    202.39 o 
  -3  14  13     1240.02     1199.70    320.54 o 
  -2  14  13      198.73      189.09    260.75 o 
  -1  14  13       38.18      127.45    216.33 o 
   0  14  13      271.12      345.96    231.78 o 
   1  14  13      584.83      272.25    281.52 o 
   2  14  13       45.59      299.40    255.63 o 
   3  14  13      862.71      605.34    256.23 o 
   4  14  13       17.46      100.99    195.46 o 
   5  14  13       33.75      177.40    220.43 o 
   6  14  13      404.45      391.78    224.51 o 
   7  14  13      120.39      370.78    290.60 o 
   8  14  13       43.28      300.13    330.55 o 
   9  14  13       74.15       28.54    319.88 o 
  10  14  13      104.56      331.88    341.12 o 
 -10  15  13      284.80      184.73    256.56 o 
  -9  15  13      363.93      482.13    348.75 o 
  -8  15  13      222.07       64.58    268.29 o 
  -7  15  13      138.44      351.53    337.09 o 
  -6  15  13       50.44      190.49    280.48 o 
  -5  15  13      355.90      212.79    274.81 o 
  -4  15  13      447.27      516.58    284.22 o 
  -3  15  13     1063.01      799.19    277.59 o 
  -2  15  13      114.50       98.05    194.61 o 
  -1  15  13     1488.64     1336.87    263.48 o 
   0  15  13      865.92      845.23    331.02 o 
   1  15  13      266.33      181.00    302.00 o 
   2  15  13       74.15      134.06    230.60 o 
   3  15  13      396.39      401.19    239.37 o 
   4  15  13      115.92      315.49    228.01 o 
   5  15  13      545.17      604.86    277.89 o 
   6  15  13       14.95      172.14    275.36 o 
   7  15  13      158.95      220.05    323.91 o 
   8  15  13      193.39       10.19    272.61 o 
  -8  16  13      129.94       11.57    343.78 o 
  -7  16  13      425.82      710.24    363.19 o 
  -6  16  13       56.48       98.10    224.65 o 
  -5  16  13      410.60      723.21    346.29 o 
  -4  16  13        2.39       83.52    371.68 o 
  -3  16  13       55.85      329.36    335.12 o 
  -2  16  13        0.74      115.26    278.37 o 
  -1  16  13       38.61      312.32    272.96 o 
   0  16  13      297.17      351.46    311.75 o 
   1  16  13       65.49      345.17    255.47 o 
   2  16  13        3.21      551.50    300.72 o 
   3  16  13       12.07      201.20    325.33 o 
   4  16  13      348.07      372.79    318.62 o 
   5  16  13      131.59      315.21    349.66 o 
   6  16  13      243.22      111.97    297.43 o 
   7  16  13      120.61      190.32    375.73 o 
  -6  17  13       99.14      244.68    223.63 o 
  -5  17  13      542.76      705.71    333.96 o 
  -4  17  13      114.78      224.55    261.42 o 
  -3  17  13      137.41      -60.14    225.15 o 
  -2  17  13       52.28      310.63    360.02 o 
  -1  17  13      718.42      934.06    311.82 o 
   0  17  13       12.28      262.22    265.71 o 
   1  17  13      214.74       32.22    241.10 o 
   2  17  13      163.37      170.34    299.37 o 
   3  17  13      339.50      580.40    305.30 o 
   4  17  13        3.30      197.05    358.10 o 
   5  17  13       46.39      109.03    314.57 o 
  -3  18  13       93.84       39.92    368.43 o 
  -2  18  13      106.70      309.26    295.48 o 
  -1  18  13        4.25       31.44    397.02 o 
   0  18  13        0.99      256.68    284.56 o 
   1  18  13       10.63      213.01    297.24 o 
   2  18  13       91.67       64.91    297.12 o 
 -12   0  14     1849.13     1802.57    256.82 o 
 -10   0  14      331.52      245.07     96.26 o 
  -8   0  14     3233.17     3082.59     91.73 o 
  -6   0  14     1076.38     1058.87     66.39 o 
  -4   0  14     8609.00     8194.74    107.12 o 
  -2   0  14      445.92      615.72     69.34 o 
   0   0  14     3489.70     3769.17     79.70 o 
   2   0  14     9406.25     9532.58    130.37 o 
   4   0  14     2338.88     2749.17    112.97 o 
   6   0  14     2370.61     2393.74     95.55 o 
   8   0  14     1772.82     1848.22    147.22 o 
  10   0  14     2463.92     2350.53    271.09 o 
  12   0  14     3292.74     2252.43    304.78 o 
 -13   1  14        2.65      227.54    247.86 o 
 -12   1  14      221.63      189.43    157.60 o 
 -11   1  14      397.49      455.19     94.98 o 
 -10   1  14      398.88      396.04     91.45 o 
  -9   1  14      334.38      371.71     66.04 o 
  -8   1  14     1092.91     1119.09     89.62 o 
  -7   1  14        1.27      158.39     52.62 o 
  -6   1  14     3248.10     2925.89     60.13 o 
  -5   1  14      207.42      198.63     38.08 o 
  -4   1  14     9368.72     9267.45     79.93 o 
  -3   1  14        6.10      107.39     45.36 o 
  -2   1  14     6747.07     6887.41     70.96 o 
  -1   1  14      528.59      689.88     40.68 o 
   0   1  14     2443.92     2305.79     43.78 o 
   1   1  14      216.30      265.59     29.00 o 
   2   1  14       26.84      105.88     27.26 o 
   3   1  14      172.59      216.63     36.62 o 
   4   1  14     6689.38     6513.83     69.12 o 
   5   1  14     3533.55     3790.48     89.27 o 
   6   1  14      990.95     1315.47     82.13 o 
   7   1  14        9.82      162.22     60.00 o 
   8   1  14     1056.41     1075.31    123.72 o 
   9   1  14     1111.29     1011.40    138.04 o 
  10   1  14     1340.58     1379.04    149.01 o 
  11   1  14        0.93      203.74    153.61 o 
  12   1  14      994.66      453.78    276.45 o 
 -13   2  14      438.98      438.23    143.75 o 
 -12   2  14       10.50       75.61    108.22 o 
 -11   2  14      185.34      242.01     83.41 o 
 -10   2  14       61.41      167.61     78.21 o 
  -9   2  14     2963.88     2934.01    101.30 o 
  -8   2  14       42.21      156.25     61.41 o 
  -7   2  14       99.85      188.03     58.68 o 
  -6   2  14     6040.66     5489.24     80.98 o 
  -5   2  14     1463.64     1187.08     57.86 o 
  -4   2  14       21.89      171.07     41.90 o 
  -3   2  14     4055.99     4596.45     64.00 o 
  -2   2  14       47.23      164.03     37.07 o 
  -1   2  14      132.53      181.49     34.62 o 
   0   2  14     2081.82     1991.32     48.94 o 
   1   2  14     1793.93     1559.53     43.78 o 
   2   2  14      808.79      887.12     41.07 o 
   3   2  14      514.90      496.85     42.44 o 
   4   2  14     2217.84     2522.11     58.77 o 
   5   2  14      873.88      849.57     60.21 o 
   6   2  14       29.89      165.15     57.62 o 
   7   2  14        6.08      112.68     80.55 o 
   8   2  14     9566.25     9600.42    156.98 o 
   9   2  14        2.46       57.47     94.20 o 
  10   2  14     3710.43     3443.34    237.05 o 
  11   2  14       76.14      264.22    232.29 o 
  12   2  14     1593.04     1529.25    352.78 o 
 -13   3  14       99.48      163.98    228.13 o 
 -12   3  14       23.21      179.19    116.63 o 
 -11   3  14        0.10      239.78    103.95 o 
 -10   3  14     1607.02     1529.35     98.17 o 
  -9   3  14        8.85      175.32     73.31 o 
  -8   3  14     3686.91     3674.34    123.36 o 
  -7   3  14       66.12      102.96     56.74 o 
  -6   3  14      407.99      292.24     55.40 o 
  -5   3  14     4754.22     4156.16     85.00 o 
  -4   3  14      286.49      336.85     54.43 o 
  -3   3  14     3862.58     4091.08     76.27 o 
  -2   3  14    18890.46    18345.22    133.92 o 
  -1   3  14      192.36      217.85     40.19 o 
   0   3  14     7553.49     7020.33     66.40 o 
   1   3  14     1428.96     1223.01     56.49 o 
   2   3  14     2135.65     1890.44     53.34 o 
   3   3  14     3183.99     3020.19     65.53 o 
   4   3  14      651.12      735.32     51.75 o 
   5   3  14      751.14      964.86     61.11 o 
   6   3  14      877.47      946.62     72.90 o 
   7   3  14      700.58      869.58     72.55 o 
   8   3  14      585.10      645.52     87.98 o 
   9   3  14     1028.92     1223.57    107.61 o 
  10   3  14     1361.52     1135.88    134.39 o 
  11   3  14      306.24      284.62    136.60 o 
  12   3  14      223.45      385.64    259.57 o 
 -12   4  14      238.69      310.91    106.84 o 
 -11   4  14      843.47      805.38    121.25 o 
 -10   4  14      274.05      352.17    102.00 o 
  -9   4  14      262.53      256.75     67.01 o 
  -8   4  14       63.91      101.67     66.62 o 
  -7   4  14     1650.40     1583.53     76.11 o 
  -6   4  14        0.73       87.05     53.32 o 
  -5   4  14     1130.25      895.07     63.17 o 
  -4   4  14        7.80       61.99     42.92 o 
  -3   4  14      644.66      551.17     46.40 o 
  -2   4  14        0.56       88.42     42.43 o 
  -1   4  14     3345.61     3412.20     56.02 o 
   0   4  14        9.45      102.72     37.29 o 
   1   4  14       50.49       83.78     34.89 o 
   2   4  14     7025.08     7327.87    134.37 o 
   3   4  14     1172.81      995.80     64.39 o 
   4   4  14     2899.58     3184.91     78.26 o 
   5   4  14        1.71      140.49     66.83 o 
   6   4  14     5067.57     5259.07     96.35 o 
   7   4  14      497.79      634.06     81.78 o 
   8   4  14       92.67      242.24     74.25 o 
   9   4  14      307.85      315.25    109.32 o 
  10   4  14     4893.82     4741.02    204.51 o 
  11   4  14      850.96      847.44    122.65 o 
 -12   5  14     1088.65     1234.59    174.19 o 
 -11   5  14      865.96      672.71    130.83 o 
 -10   5  14      153.41      218.33     78.49 o 
  -9   5  14      201.79      313.42     74.49 o 
  -8   5  14      439.75      390.67     75.38 o 
  -7   5  14      128.63      141.29     74.71 o 
  -6   5  14     1618.79     1415.47     76.82 o 
  -5   5  14     1178.13     1314.96     65.20 o 
  -4   5  14     4120.98     3641.69    102.53 o 
  -3   5  14     9162.30     8939.98     96.49 o 
  -2   5  14    12684.20    12272.41    177.46 o 
  -1   5  14       24.28      116.87     39.52 o 
   0   5  14      670.19      676.51     45.74 o 
   1   5  14      309.17      253.79     44.32 o 
   2   5  14     1455.61     1264.41     86.49 o 
   3   5  14     4105.92     3781.58    104.35 o 
   4   5  14      484.92      447.68     74.38 o 
   5   5  14      108.75      218.88     74.23 o 
   6   5  14     4132.93     4335.58    145.97 o 
   7   5  14      158.25      325.56     91.32 o 
   8   5  14       12.51      108.39     73.17 o 
   9   5  14       17.57      124.98     83.62 o 
  10   5  14      675.51      791.54    112.86 o 
  11   5  14      112.18      118.50    103.74 o 
  12   5  14        5.67      228.13    233.21 o 
 -12   6  14       13.38      187.86    138.25 o 
 -11   6  14      268.83      585.67    150.77 o 
 -10   6  14      227.27      242.07     93.19 o 
  -9   6  14     1234.97     1468.32    124.62 o 
  -8   6  14      192.36      215.03     64.23 o 
  -7   6  14     2259.75     2312.64     91.24 o 
  -6   6  14     1272.68     1294.70     85.62 o 
  -5   6  14      491.32      490.95     71.09 o 
  -4   6  14      612.92      568.49     56.33 o 
  -3   6  14       23.42      150.88     45.25 o 
  -2   6  14       73.30      195.81     42.68 o 
  -1   6  14      194.93      317.40     55.12 o 
   0   6  14      227.26      413.78     52.88 o 
   1   6  14      204.31      249.13     49.77 o 
   2   6  14      983.94     1303.41     87.98 o 
   3   6  14      342.01      553.90     84.97 o 
   4   6  14     3881.09     4012.65    113.29 o 
   5   6  14     3930.82     3920.76    112.48 o 
   6   6  14      954.21      883.15    118.68 o 
   7   6  14     1706.64     1897.46    109.08 o 
   8   6  14     4679.60     4948.32    146.34 o 
   9   6  14     1483.72     1655.16    143.56 o 
  10   6  14     1876.75     2030.75    148.44 o 
  11   6  14       16.19      168.08    170.61 o 
  12   6  14     1011.25      886.45    270.76 o 
  13   6  14      482.27      223.08    232.78 o 
 -13   7  14      129.21       43.79    205.42 o 
 -12   7  14       63.64      188.90    220.97 o 
 -11   7  14      165.61      141.57    116.88 o 
 -10   7  14     1373.24     1359.68    125.95 o 
  -9   7  14      732.99      679.79     99.12 o 
  -8   7  14     1311.81     1287.80     89.53 o 
  -7   7  14     1388.11     1417.02     99.56 o 
  -6   7  14     1024.08     1048.42     86.30 o 
  -5   7  14      153.82      101.70     64.87 o 
  -4   7  14      919.64      966.29     80.30 o 
  -3   7  14      209.59      276.95     60.69 o 
  -2   7  14     1131.14     1061.22     61.48 o 
  -1   7  14      293.32      245.58     44.55 o 
   0   7  14     3524.83     3232.04     67.22 o 
   1   7  14       35.05      130.53     59.73 o 
   2   7  14      527.36      655.40     94.05 o 
   3   7  14     3184.44     2791.80    108.03 o 
   4   7  14     2557.58     2398.39    106.97 o 
   5   7  14        4.88      153.64     90.99 o 
   6   7  14      472.47      575.80    121.14 o 
   7   7  14        1.67      159.39    111.41 o 
   8   7  14      472.99      477.18    152.54 o 
   9   7  14       19.08      252.40    110.17 o 
  10   7  14      809.76      745.78    172.63 o 
  11   7  14      194.82      255.59    200.28 o 
  12   7  14     1246.80     1361.97    314.40 o 
  13   7  14       45.58      373.60    287.71 o 
  14   7  14        4.14      205.94    251.86 o 
 -14   8  14       76.54      463.62    349.30 o 
 -13   8  14      158.32      165.85    246.84 o 
 -12   8  14      218.51      168.63    239.47 o 
 -11   8  14      873.20      988.51    253.57 o 
 -10   8  14       53.38      130.29    122.41 o 
  -9   8  14        5.66      156.86     90.49 o 
  -8   8  14      682.74      561.45     92.42 o 
  -7   8  14     2805.00     2967.63    109.28 o 
  -6   8  14       11.58      119.83     73.13 o 
  -5   8  14      983.88     1077.09    114.71 o 
  -4   8  14       34.12      151.88     60.49 o 
  -3   8  14     2626.38     2787.08    108.11 o 
  -2   8  14       35.66      113.57     52.94 o 
  -1   8  14       62.51       69.72     38.26 o 
   0   8  14      792.73      974.60     69.72 o 
   1   8  14        9.62      189.81     60.98 o 
   2   8  14     2117.21     2068.61     96.64 o 
   3   8  14     2357.51     2262.15    174.83 o 
   4   8  14     1533.09     1698.51    119.96 o 
   5   8  14       11.97      186.50     86.78 o 
   6   8  14      250.46      219.02     97.39 o 
   7   8  14      521.03      514.13    138.87 o 
   8   8  14     3310.23     3257.97    169.24 o 
   9   8  14      877.05      680.48    185.53 o 
  10   8  14      540.63      511.50    210.00 o 
  11   8  14     1083.50     1357.06    304.87 o 
  12   8  14      582.78      468.76    253.81 o 
  13   8  14       56.63      220.38    321.73 o 
  14   8  14      122.22      422.58    363.90 o 
 -15   9  14      245.71       39.12    282.37 o 
 -14   9  14      137.92      246.06    245.63 o 
 -13   9  14      213.22      179.27    277.99 o 
 -12   9  14      786.55      829.39    272.16 o 
 -11   9  14       80.86      251.37    201.25 o 
 -10   9  14      192.48      347.40    185.44 o 
  -9   9  14        4.35      124.17    130.40 o 
  -8   9  14      454.42      483.96     93.04 o 
  -7   9  14      456.98      465.80     88.66 o 
  -6   9  14      591.95      621.03     91.36 o 
  -5   9  14      202.36      292.95     71.94 o 
  -4   9  14     2158.70     2113.29     82.63 o 
  -3   9  14      151.53      140.74     70.17 o 
  -2   9  14      596.19      539.62     95.60 o 
  -1   9  14        1.67      149.72     82.72 o 
   0   9  14      417.70      436.71     70.90 o 
   1   9  14      962.45      962.39     78.73 o 
   2   9  14       56.69      279.59     88.29 o 
   3   9  14       12.68      189.77     78.21 o 
   4   9  14      309.40      215.99     86.96 o 
   5   9  14      510.99      519.09    104.87 o 
   6   9  14      904.61      922.91    123.82 o 
   7   9  14      136.34      159.32    126.31 o 
   8   9  14      933.69      576.31    176.73 o 
  13   9  14        0.36      187.21    293.80 o 
  14   9  14      221.85      360.73    291.60 o 
 -14  10  14        3.67      126.19    249.16 o 
 -13  10  14      526.16     1006.48    359.49 o 
 -12  10  14      173.17      341.24    223.75 o 
 -11  10  14        2.41      138.43    222.73 o 
 -10  10  14       50.64      152.06    183.02 o 
  -9  10  14     3147.48     3486.91    320.69 o 
  -8  10  14        8.90        1.55    104.87 o 
  -7  10  14      173.78      208.58     99.70 o 
  -6  10  14      260.44      304.51     77.83 o 
  -5  10  14     1898.68     1814.63     95.39 o 
  -4  10  14        4.86      143.69     74.61 o 
  -3  10  14      749.37      663.75     83.53 o 
  -2  10  14     2404.90     2073.03    107.22 o 
  -1  10  14     1203.06     1209.30    113.46 o 
   0  10  14       15.44      240.60     90.42 o 
   1  10  14       41.15      150.84     67.03 o 
   2  10  14     3359.90     3698.39    140.41 o 
   3  10  14       48.35      182.29     84.89 o 
   4  10  14      466.56      350.77     92.87 o 
   5  10  14     1534.52     1389.33    140.17 o 
   6  10  14      933.97      689.57    139.22 o 
   7  10  14      988.05      910.60    221.30 o 
 -14  11  14       56.32       89.97    309.95 o 
 -13  11  14       26.62      204.85    253.17 o 
 -12  11  14      166.33      195.35    259.88 o 
 -11  11  14      562.52      544.79    292.76 o 
 -10  11  14      800.74      688.19    280.53 o 
  -9  11  14        1.13      223.72    217.68 o 
  -8  11  14     1065.23     1048.47    195.15 o 
  -7  11  14      198.40      234.69     98.57 o 
  -6  11  14      636.96      801.77    113.93 o 
  -5  11  14      137.51      211.42     83.53 o 
  -4  11  14       44.14      140.16     94.37 o 
  -3  11  14      326.04      204.60     94.62 o 
  -2  11  14      291.13      392.93     98.32 o 
  -1  11  14        0.32      139.94     92.86 o 
   0  11  14      183.36      270.82    101.24 o 
   1  11  14      880.78      765.47    117.43 o 
   2  11  14      793.79      783.48    100.33 o 
   3  11  14      170.96      294.69     96.29 o 
   4  11  14      144.22      201.74    104.80 o 
   5  11  14       79.72      203.06    119.08 o 
   6  11  14      118.54      155.51    132.86 o 
 -13  12  14       92.56       84.04    279.27 o 
 -12  12  14      202.81      128.40    268.10 o 
 -11  12  14      561.73      698.53    330.83 o 
 -10  12  14       43.44       87.74    286.36 o 
  -9  12  14       25.52      199.19    237.52 o 
  -8  12  14      514.07      649.98    279.10 o 
  -7  12  14      786.57      938.46    214.42 o 
  -6  12  14      219.70      306.21    116.39 o 
  -5  12  14      445.55      371.45    103.30 o 
  -4  12  14     1801.39     1956.91    136.19 o 
  -3  12  14      899.11      928.83    131.61 o 
  -2  12  14       88.68      163.44    108.04 o 
  -1  12  14      211.75      413.66    118.45 o 
   0  12  14     3309.23     3444.56    155.75 o 
   1  12  14       58.53      200.16     98.42 o 
   2  12  14      177.47      298.92    121.05 o 
   3  12  14      650.17      535.08    135.46 o 
   4  12  14      849.64      761.43    125.41 o 
   5  12  14       27.07      170.31    128.85 o 
   6  12  14      319.56      505.17    279.93 o 
 -12  13  14      241.44      304.26    314.43 o 
 -11  13  14        1.27       94.85    226.59 o 
 -10  13  14      110.13      146.11    197.08 o 
  -9  13  14       55.12      207.51    288.87 o 
  -8  13  14      325.84      513.61    290.32 o 
  -7  13  14      313.47      581.77    260.40 o 
  -6  13  14      989.30     1114.94    286.57 o 
  -5  13  14       38.23      313.48    214.15 o 
  -4  13  14      688.52      614.55    138.92 o 
  -3  13  14      103.71      127.54    115.73 o 
  -2  13  14      749.72      826.95    141.85 o 
  -1  13  14      193.74      221.67    127.28 o 
   0  13  14      159.94      198.48    139.82 o 
   1  13  14      238.96      176.90    142.97 o 
   2  13  14       54.97      120.72    135.06 o 
   3  13  14       29.12      169.84    244.75 o 
   4  13  14      126.06      433.29    262.67 o 
   5  13  14        6.04      134.85    257.22 o 
   6  13  14      571.61      545.10    195.63 o 
   7  13  14      119.64      176.10    244.75 o 
   8  13  14       59.92      324.08    289.25 o 
 -11  14  14      259.36      633.50    387.49 o 
 -10  14  14       94.00      199.45    268.74 o 
  -9  14  14      200.10       20.17    282.07 o 
  -8  14  14        9.32       71.74    284.98 o 
  -7  14  14      530.93      815.43    363.10 o 
  -6  14  14      913.17     1123.76    312.13 o 
  -5  14  14      112.62       87.60    230.46 o 
  -4  14  14        1.45      185.67    209.67 o 
  -3  14  14       10.78      267.11    275.26 o 
  -2  14  14      236.59      522.39    303.62 o 
  -1  14  14       54.99      277.99    214.69 o 
   0  14  14      114.44      275.52    263.17 o 
   1  14  14       40.22      179.77    247.98 o 
   2  14  14     1879.78     1764.68    270.62 o 
   3  14  14        9.54       15.39    267.51 o 
   4  14  14      807.53      683.55    269.10 o 
   5  14  14      142.15      293.28    275.50 o 
   6  14  14      655.31      825.69    309.69 o 
   7  14  14        6.23      458.52    313.60 o 
   8  14  14       71.18      248.31    268.29 o 
   9  14  14      162.67      230.50    336.62 o 
 -10  15  14      456.46      459.89    277.78 o 
  -9  15  14       66.94      232.97    322.11 o 
  -8  15  14      377.58      291.76    251.53 o 
  -7  15  14        5.39      232.95    249.04 o 
  -6  15  14      118.55      229.34    248.12 o 
  -5  15  14       71.06      189.21    242.64 o 
  -4  15  14      230.62      322.37    311.18 o 
  -3  15  14        1.14      185.91    241.74 o 
  -2  15  14      388.88      416.56    245.53 o 
  -1  15  14        8.21      202.89    285.39 o 
   0  15  14      429.18      361.75    296.58 o 
   1  15  14       96.45      -31.84    173.27 o 
   2  15  14        6.79      198.48    247.67 o 
   3  15  14      545.64      543.58    246.06 o 
   4  15  14      191.77       73.52    253.67 o 
   5  15  14        5.98      418.17    346.69 o 
   6  15  14      112.86      236.83    306.77 o 
   7  15  14       19.64      291.64    352.12 o 
   8  15  14       17.22      126.76    340.43 o 
  -8  16  14       49.09       70.05    358.93 o 
  -7  16  14      487.72      759.93    387.61 o 
  -6  16  14       43.43      146.87    245.30 o 
  -5  16  14      243.12      395.48    280.81 o 
  -4  16  14      324.26      364.12    363.55 o 
  -3  16  14        1.02      267.53    322.51 o 
  -2  16  14      286.33      261.68    244.09 o 
  -1  16  14        0.37      283.25    281.88 o 
   0  16  14      752.81     1077.87    375.64 o 
   1  16  14       12.63      157.06    249.42 o 
   2  16  14       92.61      253.31    288.89 o 
   3  16  14        8.60      422.86    311.91 o 
   4  16  14      336.48      219.62    290.84 o 
   5  16  14        5.12      449.08    369.05 o 
   6  16  14       97.59      309.66    352.74 o 
   7  16  14        0.34      381.04    294.54 o 
  -6  17  14      155.95      182.88    298.45 o 
  -5  17  14       47.28      -67.75    294.06 o 
  -4  17  14      344.55      415.94    327.21 o 
  -3  17  14      174.06      425.52    302.69 o 
  -2  17  14       25.18      249.68    368.53 o 
  -1  17  14        0.11       96.35    271.92 o 
   0  17  14      165.80       91.70    231.86 o 
   1  17  14      139.39      116.54    292.64 o 
   2  17  14      104.67      459.42    291.60 o 
   3  17  14       94.30       83.35    281.78 o 
   4  17  14      242.99      442.30    376.68 o 
   5  17  14       45.07      396.19    371.89 o 
  -2  18  14      371.34      541.87    298.07 o 
  -1  18  14       24.70        7.35    385.22 o 
   0  18  14        7.20       58.96    295.96 o 
 -11   0  15        1.16       37.14    130.36 o 
  -9   0  15      867.08      858.28     99.80 o 
  -7   0  15     2299.98     2568.07     86.16 o 
  -5   0  15    17757.71    17899.75    358.52 o 
  -3   0  15     9227.42     9050.18    167.94 o 
  -1   0  15     4953.59     4713.33    103.59 o 
   1   0  15     4436.13     4623.55     86.05 o 
   3   0  15    11551.44    11272.20    162.54 o 
   5   0  15      634.92      626.43     85.48 o 
   7   0  15      567.23      604.79    103.31 o 
   9   0  15      617.81      876.90    264.50 o 
  11   0  15       27.09      -27.88    207.29 o 
 -13   1  15      804.18      595.92    256.44 o 
 -12   1  15       23.44      118.59    107.51 o 
 -11   1  15        7.24      111.92     87.73 o 
 -10   1  15       54.92      147.48     90.99 o 
  -9   1  15        9.95      119.12     60.88 o 
  -8   1  15      230.29      229.96     46.30 o 
  -7   1  15     2245.65     2173.57     72.01 o 
  -6   1  15       13.63      119.54     52.91 o 
  -5   1  15     6809.85     7594.19     82.36 o 
  -4   1  15       34.08      122.86     42.82 o 
  -3   1  15     7973.58     7862.74     75.70 o 
  -2   1  15     2431.86     2475.51     55.60 o 
  -1   1  15     5682.48     5079.99     55.44 o 
   0   1  15     8297.37     8124.12     88.75 o 
   1   1  15    18464.57    18180.22    154.29 o 
   2   1  15      857.85      965.37     37.91 o 
   3   1  15     8237.50     8505.78     65.70 o 
   4   1  15      117.14      228.76     42.92 o 
   5   1  15     8253.51     8603.99     85.78 o 
   6   1  15     5717.34     5348.88    138.35 o 
   7   1  15      366.36      439.35     73.51 o 
   8   1  15      724.76      869.05    115.57 o 
   9   1  15      802.22      746.50    105.32 o 
  10   1  15       36.91      124.02    148.52 o 
  11   1  15      276.74      347.14    174.60 o 
 -13   2  15        4.27      104.80    141.02 o 
 -12   2  15       26.29       74.58     98.53 o 
 -11   2  15      637.35      736.10    103.36 o 
 -10   2  15       95.53      114.85     77.40 o 
  -9   2  15     2493.60     2432.89     97.81 o 
  -8   2  15      330.36      430.88     74.80 o 
  -7   2  15     2446.51     2327.33     78.59 o 
  -6   2  15     2320.09     2390.26     73.22 o 
  -5   2  15     3619.13     3971.90     78.63 o 
  -4   2  15      533.41      621.50     43.71 o 
  -3   2  15     2497.76     2486.38     50.49 o 
  -2   2  15      789.09      787.25     47.11 o 
  -1   2  15    20487.96    20669.22     97.60 o 
   0   2  15     1072.97     1169.43     59.08 o 
   1   2  15    17482.33    17681.41    153.99 o 
   2   2  15      445.31      460.89     40.20 o 
   3   2  15     5015.43     4663.10     67.96 o 
   4   2  15      201.40      225.88     46.37 o 
   5   2  15       18.26       98.97     49.92 o 
   6   2  15      975.71      747.45     65.74 o 
   7   2  15      986.29      810.94     88.74 o 
   8   2  15       53.93      187.40     92.63 o 
   9   2  15     3233.83     3019.86    266.53 o 
  10   2  15       65.62      114.13    122.66 o 
  11   2  15      964.17     1005.96    208.71 o 
 -13   3  15       42.29      125.24    175.93 o 
 -12   3  15      376.33      357.63    107.42 o 
 -11   3  15      235.31      295.87     93.65 o 
 -10   3  15      358.87      325.30     88.07 o 
  -9   3  15     2176.85     2147.23    124.68 o 
  -8   3  15        0.04      118.10     68.34 o 
  -7   3  15     1319.84     1300.08     78.37 o 
  -6   3  15     1607.44     1766.85     65.94 o 
  -5   3  15     5036.73     5072.68     84.03 o 
  -4   3  15      682.40      768.18     51.85 o 
  -3   3  15     4575.58     4502.76     89.37 o 
  -2   3  15      441.93      468.16     41.55 o 
  -1   3  15    23713.65    22595.81    192.49 o 
   0   3  15     3365.03     3463.13     70.50 o 
   1   3  15     5389.91     5414.94     84.72 o 
   2   3  15      133.65      278.15     46.54 o 
   3   3  15    10654.84    11168.55    129.74 o 
   4   3  15        0.05      189.06     52.02 o 
   5   3  15      576.26      720.17     77.54 o 
   6   3  15      286.96      301.38     70.40 o 
   7   3  15     2096.88     2262.17     99.59 o 
   8   3  15      429.54      401.53     74.62 o 
   9   3  15       61.28      112.72    104.89 o 
  10   3  15      644.66      516.33    112.83 o 
  11   3  15        0.55       83.22    127.99 o 
 -13   4  15      121.36      150.68    192.55 o 
 -12   4  15        0.24      165.17    102.16 o 
 -11   4  15      223.58      377.08    108.59 o 
 -10   4  15      244.38      282.92     87.53 o 
  -9   4  15      286.55      272.64     88.73 o 
  -8   4  15      139.35      164.34     71.52 o 
  -7   4  15     6015.88     6448.78    161.75 o 
  -6   4  15      648.40      683.03     64.85 o 
  -5   4  15      343.50      431.68     53.36 o 
  -4   4  15      335.57      423.70     52.90 o 
  -3   4  15    17965.99    18467.79    236.46 o 
  -2   4  15      219.99      247.99     42.35 o 
  -1   4  15     2326.41     2667.60     58.26 o 
   0   4  15      323.09      240.09     40.67 o 
   1   4  15    10637.87    10660.15    166.96 o 
   2   4  15      308.61      257.45     53.72 o 
   3   4  15     4742.99     4670.76     70.24 o 
   4   4  15      207.28      276.98    117.72 o 
   5   4  15     7543.49     7118.74    235.74 o 
   6   4  15       23.49       97.29     88.88 o 
   7   4  15     1597.18     1495.49    110.59 o 
   8   4  15       27.59      138.91     82.75 o 
   9   4  15      874.60      770.39     96.87 o 
  10   4  15       36.92      185.86    100.63 o 
  11   4  15      496.03      440.15    122.46 o 
 -12   5  15      459.73      416.25    163.32 o 
 -11   5  15     2267.58     2291.98    151.20 o 
 -10   5  15      552.25      573.52     98.11 o 
  -9   5  15       13.19      154.73    106.30 o 
  -8   5  15      698.61      646.46     66.55 o 
  -7   5  15     1377.22     1433.70     78.93 o 
  -6   5  15      219.75      233.41     65.06 o 
  -5   5  15      317.14      372.66     57.56 o 
  -4   5  15      613.08      674.43     52.58 o 
  -3   5  15    26510.96    25649.95    335.05 o 
  -2   5  15      896.95      917.78     53.79 o 
  -1   5  15    11760.51    11691.08    194.48 o 
   0   5  15        0.28      127.98     41.52 o 
   1   5  15     3501.88     3942.77     81.10 o 
   2   5  15      759.09      710.00     59.69 o 
   3   5  15     1114.47     1156.70     80.46 o 
   4   5  15      158.60      288.03     80.34 o 
   5   5  15     5214.73     4890.98    282.78 o 
   6   5  15      103.98      185.87    103.10 o 
   7   5  15      347.26      472.17    116.83 o 
   8   5  15      559.37      395.63     99.74 o 
   9   5  15       80.84      202.31    103.75 o 
  10   5  15       27.84      158.85    106.06 o 
  11   5  15      142.50      248.50    182.52 o 
  12   5  15        1.94      179.58    210.47 o 
 -12   6  15      604.66      517.83    265.09 o 
 -11   6  15      361.71      394.63    141.05 o 
 -10   6  15        2.32      192.67    123.20 o 
  -9   6  15      192.80      169.99     80.44 o 
  -8   6  15      119.77      323.66     80.80 o 
  -7   6  15      540.87      602.46     70.87 o 
  -6   6  15      315.28      261.73     59.93 o 
  -5   6  15     3445.17     3567.13    183.08 o 
  -4   6  15     1136.31     1220.94     55.77 o 
  -3   6  15     4719.17     4870.71     66.02 o 
  -2   6  15      540.62      606.57     45.22 o 
  -1   6  15     6175.61     6197.44    113.91 o 
   0   6  15      984.73      992.93     54.54 o 
   1   6  15     2886.21     3038.96     67.40 o 
   2   6  15     1596.66     1639.86    111.06 o 
   3   6  15     3098.00     3104.73    141.18 o 
   4   6  15      102.27      217.98     75.93 o 
   5   6  15     1723.13     1753.18    118.19 o 
   6   6  15     1246.01     1125.09    120.92 o 
   7   6  15     1129.68     1342.33    146.96 o 
   8   6  15      484.11      436.94    120.41 o 
   9   6  15      480.39      484.32    101.79 o 
  10   6  15        1.21      131.05    115.13 o 
  11   6  15      410.35      438.44    248.57 o 
  12   6  15      537.41      701.14    253.33 o 
  13   6  15      433.72      455.93    255.23 o 
 -11   7  15       70.82      340.60    150.48 o 
 -10   7  15       27.69      159.38    111.16 o 
  -9   7  15     1628.50     1700.51    129.58 o 
  -8   7  15     1392.09     1395.87    107.16 o 
  -7   7  15      125.54      187.63     72.91 o 
  -6   7  15      722.04      624.30     93.55 o 
  -5   7  15     5649.47     5425.77    110.39 o 
  -4   7  15      406.79      449.63     64.22 o 
  -3   7  15      559.53      434.16     61.42 o 
  -2   7  15       96.67      120.71     46.07 o 
  -1   7  15     6054.04     5892.29     87.00 o 
   0   7  15      491.84      407.35     57.39 o 
   1   7  15     2694.95     2810.54     80.67 o 
   2   7  15      286.18      305.14     73.94 o 
   3   7  15     7717.31     7929.60    135.49 o 
   4   7  15      184.01      196.55     71.33 o 
   5   7  15      698.95      666.48     98.48 o 
   6   7  15        1.07      157.42    102.46 o 
   7   7  15      135.98      267.54    124.82 o 
   8   7  15      224.90      253.63    126.04 o 
   9   7  15      174.38      113.69    133.73 o 
  10   7  15       13.97      116.33    273.39 o 
  11   7  15      288.24       93.83    206.42 o 
  12   7  15      213.83      364.21    269.15 o 
  13   7  15       63.69      253.33    292.38 o 
 -12   8  15        4.64      155.33    252.39 o 
 -11   8  15      113.68      238.62    158.70 o 
 -10   8  15      131.90      204.64    108.94 o 
  -9   8  15     1112.89     1075.62    111.33 o 
  -8   8  15      627.01      660.90    121.73 o 
  -7   8  15      233.28      192.20     77.62 o 
  -6   8  15      627.41      709.85     91.68 o 
  -5   8  15     3869.97     3974.47    135.56 o 
  -4   8  15       51.15      159.37     61.88 o 
  -3   8  15      479.55      390.85     71.50 o 
  -2   8  15     1963.65     1892.63     77.37 o 
  -1   8  15     2785.14     2910.39    110.84 o 
   0   8  15       56.17      198.90     60.56 o 
   1   8  15      690.29      733.14     75.16 o 
   2   8  15      529.87      799.06     88.77 o 
   3   8  15     1756.54     1780.38    113.43 o 
   4   8  15      181.00      242.42     93.21 o 
   5   8  15      148.43      223.64     92.88 o 
   6   8  15      172.05      302.21    130.55 o 
   7   8  15      310.45      536.37    135.26 o 
   8   8  15       38.88      201.31    132.75 o 
   9   8  15      908.30     1003.85    192.18 o 
 -13   9  15      723.55      797.46    268.70 o 
 -12   9  15       55.74      178.30    214.26 o 
 -11   9  15      532.12      457.05    207.39 o 
 -10   9  15      153.34      244.73    134.52 o 
  -9   9  15        7.84      132.72    111.76 o 
  -8   9  15        0.69       82.70     94.37 o 
  -7   9  15     1026.25     1037.39    103.73 o 
  -6   9  15     1643.30     1607.86    105.99 o 
  -5   9  15       21.93       96.74     76.32 o 
  -4   9  15      651.50      671.01     82.58 o 
  -3   9  15     3468.54     3195.83     95.62 o 
  -2   9  15       98.28      231.79     78.52 o 
  -1   9  15      323.50      250.61     83.96 o 
   0   9  15       43.32      177.30     63.20 o 
   1   9  15     2958.37     2817.13    101.21 o 
   2   9  15      110.05      248.69     81.50 o 
   3   9  15      450.63      402.83     79.76 o 
   4   9  15       47.57      149.37     94.55 o 
   5   9  15     1968.31     1585.73    129.71 o 
   6   9  15      550.60      540.29    125.65 o 
   7   9  15       80.19      106.08    135.84 o 
   8   9  15        4.74      165.63    167.66 o 
 -13  10  15       20.11      122.71    284.03 o 
 -12  10  15       69.13      209.05    243.90 o 
 -11  10  15      481.85      688.17    269.57 o 
 -10  10  15      376.04      343.71    242.05 o 
  -9  10  15      113.42      170.42    142.35 o 
  -8  10  15       53.22      171.82    101.88 o 
  -7  10  15      925.67     1189.34    124.22 o 
  -6  10  15      251.88      321.25    104.73 o 
  -5  10  15      486.32      493.44     82.99 o 
  -4  10  15      156.21       91.93     73.50 o 
  -3  10  15     1403.70     1307.91    100.10 o 
  -2  10  15     1583.72     1329.73    113.71 o 
  -1  10  15      538.35      422.46     86.95 o 
   0  10  15      261.96      273.14     98.01 o 
   1  10  15      790.62      900.51     91.12 o 
   2  10  15       39.56      157.58     78.04 o 
   3  10  15      682.27      658.12     92.63 o 
   4  10  15       59.81      165.26     81.93 o 
   5  10  15      112.88      172.47    113.45 o 
   6  10  15      179.77      154.58    132.01 o 
   7  10  15      605.19      697.34    187.45 o 
 -14  11  15       20.14      361.37    294.02 o 
 -13  11  15      263.05      308.88    267.89 o 
 -12  11  15       26.08      238.85    277.78 o 
 -11  11  15      252.02      333.20    331.09 o 
 -10  11  15      166.34      270.26    232.68 o 
  -9  11  15      919.71     1091.38    263.39 o 
  -8  11  15      470.96      544.42    155.66 o 
  -7  11  15      304.35      415.02    111.34 o 
  -6  11  15        0.27      130.67     90.31 o 
  -5  11  15     1228.24     1290.18    103.41 o 
  -4  11  15      664.16      688.78    103.34 o 
  -3  11  15      351.19      419.30    120.06 o 
  -2  11  15       71.68      197.22    100.66 o 
  -1  11  15      175.82      288.83    100.27 o 
   0  11  15        1.64      148.71    103.03 o 
   1  11  15       17.89      110.36    104.91 o 
   2  11  15      736.50      744.13    115.63 o 
   3  11  15     2397.84     2201.06    130.85 o 
   4  11  15        4.89      115.95    103.10 o 
   5  11  15       56.11      163.88    121.22 o 
   6  11  15      589.96      575.26    181.41 o 
 -13  12  15      200.47      320.14    327.82 o 
 -12  12  15       43.99      -31.34    256.44 o 
 -11  12  15      129.94      350.44    299.66 o 
 -10  12  15      207.81      466.15    310.89 o 
  -9  12  15      444.46      523.22    277.51 o 
  -8  12  15       22.35      117.18    243.40 o 
  -7  12  15      308.47      394.01    246.32 o 
  -6  12  15      223.98      165.05    131.11 o 
  -5  12  15       49.88      181.89     99.97 o 
  -4  12  15      207.81      240.44    114.97 o 
  -3  12  15      703.78      648.21    124.21 o 
  -2  12  15      178.47      147.11    100.23 o 
  -1  12  15      477.34      468.09    115.52 o 
   0  12  15        0.14      148.63    108.36 o 
   1  12  15     1238.99     1276.12    128.12 o 
   2  12  15      319.48      336.15    113.21 o 
   3  12  15      263.86      260.29    154.27 o 
   4  12  15       12.81      175.63    128.91 o 
   5  12  15      274.41      377.12    142.66 o 
   6  12  15        2.13       11.28    192.95 o 
 -12  13  15        0.74      247.76    347.43 o 
 -11  13  15      625.55      466.74    266.40 o 
 -10  13  15      170.98      421.18    251.86 o 
  -9  13  15       97.01      510.29    277.16 o 
  -8  13  15        2.87      109.08    209.62 o 
  -7  13  15      359.10      260.59    270.12 o 
  -6  13  15      692.36      924.96    245.30 o 
  -5  13  15       37.25      155.71    208.27 o 
  -4  13  15      416.69      286.22    204.47 o 
  -3  13  15     1009.49     1043.90    188.48 o 
  -2  13  15      517.18      545.53    141.93 o 
  -1  13  15      134.70      203.64    122.34 o 
   0  13  15      863.80      774.72    125.81 o 
   1  13  15      110.72      133.04    210.47 o 
   2  13  15      140.26      116.35    237.81 o 
   3  13  15       28.81      147.27    209.55 o 
   4  13  15       24.40      364.40    260.30 o 
   5  13  15      137.23       29.35    231.76 o 
   6  13  15      156.48      161.33    265.05 o 
   7  13  15       22.35      319.38    301.96 o 
   8  13  15      456.23      467.55    264.71 o 
 -11  14  15      126.42      272.63    333.63 o 
 -10  14  15       82.84       24.56    237.38 o 
  -9  14  15       85.51       68.44    226.43 o 
  -8  14  15        7.40      111.73    301.58 o 
  -7  14  15      142.75      263.86    308.36 o 
  -6  14  15        0.50      238.40    222.75 o 
  -5  14  15      502.63      478.46    237.64 o 
  -4  14  15      568.63      484.69    219.84 o 
  -3  14  15      232.64      105.21    269.17 o 
  -2  14  15        1.71      361.20    265.73 o 
  -1  14  15       64.20       86.79    204.45 o 
   0  14  15      109.16      150.66    215.69 o 
   1  14  15       94.37      172.42    221.78 o 
   2  14  15       79.90      323.10    227.26 o 
   3  14  15      779.02      644.43    307.08 o 
   4  14  15       26.82      244.78    297.19 o 
   5  14  15      383.71      196.96    253.57 o 
   6  14  15        7.42       91.51    297.43 o 
   7  14  15      278.08      143.78    253.86 o 
   8  14  15       94.82      399.54    374.62 o 
   9  14  15       41.03      182.12    280.05 o 
  -9  15  15      677.69      694.50    344.65 o 
  -8  15  15      690.20     1104.13    349.06 o 
  -7  15  15      203.36      183.80    330.62 o 
  -6  15  15       20.80      215.90    260.99 o 
  -5  15  15       15.41      163.86    272.58 o 
  -4  15  15       30.61      130.63    303.71 o 
  -3  15  15      163.78      172.63    250.20 o 
  -2  15  15        9.53       -6.85    221.14 o 
  -1  15  15       80.53       51.94    283.96 o 
   0  15  15      629.02      687.53    319.05 o 
   1  15  15       31.08       90.92    230.72 o 
   2  15  15        0.88       72.66    299.89 o 
   3  15  15       18.24      192.10    290.70 o 
   4  15  15        1.20      167.92    303.14 o 
   5  15  15       77.85      157.96    239.49 o 
   6  15  15      105.28      225.03    254.42 o 
   7  15  15       53.95       92.91    292.17 o 
   8  15  15       38.17      160.88    318.77 o 
  -8  16  15        0.63      183.52    349.09 o 
  -7  16  15       56.83      427.11    321.87 o 
  -6  16  15       20.05      101.61    273.65 o 
  -5  16  15        1.55      185.86    286.48 o 
  -4  16  15        0.24      437.32    329.31 o 
  -3  16  15        8.58      138.00    320.92 o 
  -2  16  15       38.07      156.25    246.48 o 
  -1  16  15      312.33      408.40    350.44 o 
   0  16  15        6.49      282.78    358.59 o 
   1  16  15       65.66       93.50    230.29 o 
   2  16  15       35.02       85.70    273.51 o 
   3  16  15       78.87      375.52    270.71 o 
   4  16  15       31.39      467.76    343.37 o 
   5  16  15       83.15      211.40    296.39 o 
   6  16  15        0.05       72.59    291.15 o 
  -5  17  15      304.73      219.15    264.10 o 
  -4  17  15        2.88      255.18    274.58 o 
  -3  17  15        5.05      126.55    292.28 o 
  -2  17  15       11.35      295.70    369.97 o 
  -1  17  15        2.80      111.16    305.68 o 
   0  17  15       41.80      583.64    370.90 o 
   1  17  15        0.77      209.03    297.33 o 
   2  17  15       45.82      514.44    304.42 o 
   3  17  15        8.08       72.90    315.33 o 
   4  17  15       24.30      125.43    283.02 o 
 -12   0  16     1021.35      892.60    176.31 o 
 -10   0  16      429.83      557.61    148.08 o 
  -8   0  16     1277.00     1175.73    112.72 o 
  -6   0  16     5546.57     5401.87    207.12 o 
  -4   0  16    11720.28    12276.31    139.03 o 
  -2   0  16     1754.78     1760.91     75.68 o 
   0   0  16      329.19      387.52     68.25 o 
   2   0  16     3910.12     3643.57     98.45 o 
   4   0  16      651.15      608.65     80.59 o 
   6   0  16     1969.80     2084.65    112.46 o 
   8   0  16     1617.97     1695.93    115.41 o 
  10   0  16      288.67      357.19    187.21 o 
 -13   1  16      219.96      322.13    260.14 o 
 -12   1  16     2904.54     3091.16    162.22 o 
 -11   1  16      395.28      396.48    100.48 o 
 -10   1  16     1570.61     1613.57    104.57 o 
  -9   1  16     1805.77     1632.22     82.26 o 
  -8   1  16     5275.89     5350.15    146.46 o 
  -7   1  16      700.20      728.56     64.20 o 
  -6   1  16      487.41      569.56     62.85 o 
  -5   1  16      141.80      164.19     47.43 o 
  -4   1  16     2258.09     2320.05     67.63 o 
  -3   1  16     2916.24     2813.22     60.79 o 
  -2   1  16       47.57      118.16     40.63 o 
  -1   1  16      242.08      300.83     47.93 o 
   0   1  16     1951.27     2042.17     55.83 o 
   1   1  16        0.28       99.42     34.01 o 
   2   1  16      915.57      952.71     44.30 o 
   3   1  16      893.05      956.51     56.17 o 
   4   1  16     1021.82     1212.91     54.31 o 
   5   1  16     1451.87     1164.81     61.23 o 
   6   1  16     2004.96     2399.96     69.03 o 
   7   1  16      606.39      539.33     75.39 o 
   8   1  16     4173.26     4384.30    138.28 o 
   9   1  16      267.55      369.27    117.08 o 
  10   1  16      359.82      411.92    145.23 o 
  11   1  16      143.82      250.53    147.82 o 
 -13   2  16       13.87      171.95    189.23 o 
 -12   2  16      220.75      307.38    133.37 o 
 -11   2  16      243.10      210.94    100.47 o 
 -10   2  16      399.99      390.29     91.78 o 
  -9   2  16       65.78       91.27     69.58 o 
  -8   2  16     3604.75     3600.41    102.90 o 
  -7   2  16        2.98      141.79     67.07 o 
  -6   2  16       13.32      156.25     52.14 o 
  -5   2  16     4672.83     4455.33     85.50 o 
  -4   2  16     5566.13     5544.30     85.26 o 
  -3   2  16      119.12      183.55     46.80 o 
  -2   2  16      785.13      916.44     79.46 o 
  -1   2  16        3.61      170.24     46.05 o 
   0   2  16    10722.72    10236.02    121.06 o 
   1   2  16       63.31      164.11     37.62 o 
   2   2  16     4238.74     3837.81     66.27 o 
   3   2  16     1393.81     1558.01     52.60 o 
   4   2  16     2449.96     2114.46     68.21 o 
   5   2  16     1541.58     1487.58     69.87 o 
   6   2  16      580.85      601.62     78.02 o 
   7   2  16      523.40      464.69     91.22 o 
   8   2  16     2644.46     2587.90    129.52 o 
   9   2  16      236.75      134.17     92.61 o 
  10   2  16      867.73      916.97    156.25 o 
  11   2  16        0.17      138.39    146.84 o 
 -13   3  16      161.26      317.98    191.34 o 
 -12   3  16      445.31      474.64    153.73 o 
 -11   3  16      142.40      124.96     89.01 o 
 -10   3  16     4140.18     3817.81    134.50 o 
  -9   3  16      264.86      414.23     88.54 o 
  -8   3  16     1974.50     1947.96    103.77 o 
  -7   3  16      492.93      518.40     63.82 o 
  -6   3  16     7161.41     7515.19    104.67 o 
  -5   3  16      310.49      295.83     51.06 o 
  -4   3  16     1400.31     1515.26     62.27 o 
  -3   3  16      130.84      140.44     42.48 o 
  -2   3  16     1205.74     1324.65     60.79 o 
  -1   3  16     1131.65     1202.25     52.01 o 
   0   3  16     1516.38     1511.22     47.80 o 
   1   3  16      135.27      263.20     47.34 o 
   2   3  16      786.27      732.86     51.02 o 
   3   3  16     1214.34     1133.90     59.61 o 
   4   3  16       37.07      166.67     54.41 o 
   5   3  16      512.62      741.69     84.24 o 
   6   3  16     4292.45     4621.40    142.49 o 
   7   3  16        8.31      226.46     98.07 o 
   8   3  16     1605.28     1504.29    140.43 o 
   9   3  16      117.59      171.25    104.38 o 
  10   3  16     2020.71     1861.49    220.67 o 
  11   3  16      236.21      284.23    122.63 o 
 -13   4  16       42.89      -96.91    190.01 o 
 -12   4  16       92.00      126.36    135.27 o 
 -11   4  16        4.44       76.81    106.46 o 
 -10   4  16      928.20      933.15    105.50 o 
  -9   4  16      333.05      380.98     88.29 o 
  -8   4  16      172.17      217.06     71.50 o 
  -7   4  16      189.47      278.51     67.04 o 
  -6   4  16     2527.54     2467.44     80.30 o 
  -5   4  16     2068.80     1950.83     85.85 o 
  -4   4  16     1259.43     1215.29     59.88 o 
  -3   4  16      504.24      494.95     60.83 o 
  -2   4  16    16093.60    16268.02    219.49 o 
  -1   4  16       80.30      162.82     43.81 o 
   0   4  16      250.84      322.04     50.20 o 
   1   4  16     1452.70     1152.67     47.80 o 
   2   4  16     4808.31     4155.42     71.96 o 
   3   4  16      311.80      443.70     48.84 o 
   4   4  16       55.50       85.66     59.58 o 
   5   4  16        0.16      153.83     93.36 o 
   6   4  16     7625.16     7515.58    157.58 o 
   7   4  16        0.74      190.68    105.20 o 
   8   4  16      994.06      826.35    117.06 o 
   9   4  16      900.23     1117.04    123.09 o 
  10   4  16      268.22      348.89    150.95 o 
  11   4  16       14.58       69.91    218.82 o 
 -13   5  16      145.35      368.76    239.80 o 
 -12   5  16     1556.36     1723.17    206.88 o 
 -11   5  16        4.29      186.10    118.02 o 
 -10   5  16     3222.68     2962.57    122.58 o 
  -9   5  16      144.82      203.54     71.71 o 
  -8   5  16     2249.84     2072.06    125.44 o 
  -7   5  16        8.57       73.44     82.84 o 
  -6   5  16      585.17      529.61     75.67 o 
  -5   5  16     1565.68     1329.21     67.99 o 
  -4   5  16     3895.19     3894.12     71.24 o 
  -3   5  16      186.85      253.11     44.85 o 
  -2   5  16     1557.73     1572.09     53.97 o 
  -1   5  16      177.69      159.95     39.00 o 
   0   5  16       31.46      129.17     39.35 o 
   1   5  16       27.17      122.28     49.57 o 
   2   5  16     2936.23     2614.51     71.45 o 
   3   5  16      683.25      647.57     73.32 o 
   4   5  16     1012.16     1076.35    101.67 o 
   5   5  16       21.52      124.03     91.66 o 
   6   5  16     2954.66     3072.70    148.78 o 
   7   5  16        9.69      255.75    114.68 o 
   8   5  16       57.07      219.67    119.63 o 
   9   5  16        1.59      150.41    116.80 o 
  10   5  16      568.69      514.55    117.42 o 
  11   5  16      757.01      902.81    283.09 o 
 -12   6  16      218.72      430.54    220.43 o 
 -11   6  16      918.58      712.35    125.77 o 
 -10   6  16      150.29      259.01    111.55 o 
  -9   6  16       14.10      236.63     94.04 o 
  -8   6  16      141.67      113.35     85.20 o 
  -7   6  16      222.34      155.54     72.31 o 
  -6   6  16      168.24      244.87     65.38 o 
  -5   6  16     1149.90     1164.41     76.24 o 
  -4   6  16     3742.76     3818.19     68.16 o 
  -3   6  16     5039.35     4909.46     66.72 o 
  -2   6  16     1759.57     1905.54     64.58 o 
  -1   6  16        2.91      124.31     45.01 o 
   0   6  16     1424.49     1209.97     65.13 o 
   1   6  16     1314.05     1390.00     66.96 o 
   2   6  16     3046.30     2610.87     92.18 o 
   3   6  16     3459.87     3267.20    111.39 o 
   4   6  16     2784.52     2641.03    158.69 o 
   5   6  16      459.34      465.85    115.70 o 
   6   6  16      946.58      880.96    133.44 o 
   7   6  16       28.47      158.46    102.52 o 
   8   6  16      673.51      670.08    147.60 o 
   9   6  16       66.69      287.13    147.54 o 
  10   6  16      285.87      507.66    195.15 o 
  12   6  16      169.85      252.01    217.37 o 
 -12   7  16      136.20      277.42    211.16 o 
 -11   7  16      121.06      290.53    206.73 o 
 -10   7  16      448.47      297.82    152.02 o 
  -9   7  16      684.50      869.41    101.91 o 
  -8   7  16     1837.86     1671.44    110.66 o 
  -7   7  16      225.67      223.81     79.61 o 
  -6   7  16     2846.53     2547.59     94.14 o 
  -5   7  16      907.72      893.07     80.53 o 
  -4   7  16        3.14      116.67     60.08 o 
  -3   7  16      350.22      366.22     54.95 o 
  -2   7  16      539.76      470.73     59.65 o 
  -1   7  16      241.98      300.29     53.11 o 
   0   7  16     2487.61     2584.10     69.84 o 
   1   7  16      354.98      340.74     64.70 o 
   2   7  16       58.95      142.24     58.97 o 
   3   7  16      185.65      201.08     77.99 o 
   4   7  16      229.22      390.82     90.40 o 
   5   7  16      234.05      117.23     86.98 o 
   6   7  16        7.75      157.47    106.09 o 
   7   7  16      617.05      693.56    146.22 o 
   8   7  16     2176.76     2158.95    172.46 o 
   9   7  16       72.18      250.28    136.17 o 
 -11   8  16      331.39      449.60    232.14 o 
 -10   8  16       17.51      102.71    129.16 o 
  -9   8  16      441.70      450.63    112.46 o 
  -8   8  16      124.71      185.00     80.23 o 
  -7   8  16      819.10      837.06     99.73 o 
  -6   8  16      930.18      836.17     93.16 o 
  -5   8  16     2077.77     1966.89     91.81 o 
  -4   8  16     3915.50     4317.65    105.17 o 
  -3   8  16      235.73      193.99     60.31 o 
  -2   8  16      328.94      252.22     52.70 o 
  -1   8  16      122.57      171.90     54.66 o 
   0   8  16     1744.19     1756.94     90.76 o 
   1   8  16       31.10      111.49     59.99 o 
   2   8  16     1324.81     1226.64     78.09 o 
   3   8  16     1592.53     1720.60    124.86 o 
   4   8  16     1677.18     1767.28    114.99 o 
   5   8  16        0.07      142.92     91.48 o 
   6   8  16       55.89       40.82    126.31 o 
   7   8  16      198.16      314.74    126.78 o 
   8   8  16     1572.02     1583.92    171.81 o 
   9   8  16     1231.61     1090.95    332.80 o 
 -12   9  16     1489.60     1825.97    355.42 o 
 -11   9  16      519.04      557.66    260.71 o 
 -10   9  16      129.82      182.05    136.55 o 
  -9   9  16        1.57      116.19    132.88 o 
  -8   9  16     1344.49     1301.90    116.94 o 
  -7   9  16      341.10      316.68     95.77 o 
  -6   9  16      535.35      519.09     96.13 o 
  -5   9  16      206.31      220.23     77.42 o 
  -4   9  16      810.93      845.64     90.18 o 
  -3   9  16      680.12      750.89     81.88 o 
  -2   9  16        2.32      189.40     75.51 o 
  -1   9  16        6.87      232.33     77.37 o 
   0   9  16      423.65      538.26     78.65 o 
   1   9  16       44.31      196.71     72.44 o 
   2   9  16      570.15      454.82     69.52 o 
   3   9  16       25.14      107.46     84.82 o 
   4   9  16      436.89      380.38    108.58 o 
   5   9  16      405.87      384.85    112.13 o 
   6   9  16      124.08       97.16    139.02 o 
   7   9  16      260.80      264.88    131.28 o 
 -12  10  16      174.06      362.10    266.59 o 
 -11  10  16      508.99      482.58    255.23 o 
 -10  10  16      522.82      849.99    267.61 o 
  -9  10  16      332.66      384.11    148.78 o 
  -8  10  16      225.25      207.49     97.54 o 
  -7  10  16       52.39      128.24    108.48 o 
  -6  10  16      431.11      502.50     89.22 o 
  -5  10  16      417.20      402.87     83.71 o 
  -4  10  16      370.13      507.26     96.62 o 
  -3  10  16      807.29      784.10     98.95 o 
  -2  10  16      864.82      886.98    123.11 o 
  -1  10  16      781.91      621.91    106.81 o 
   0  10  16      173.39      219.72     79.01 o 
   1  10  16      184.19      315.54     78.83 o 
   2  10  16     1132.43     1187.61     93.62 o 
   3  10  16       28.25      120.81     87.90 o 
   4  10  16       20.54      153.13     88.71 o 
   5  10  16      319.98      411.67    120.74 o 
   6  10  16      397.16      455.38    119.95 o 
 -12  11  16       49.30      215.78    327.21 o 
 -11  11  16       57.07      136.22    260.56 o 
 -10  11  16      498.19      392.26    246.39 o 
  -9  11  16      189.13      265.07    268.89 o 
  -8  11  16      101.47       46.87    159.95 o 
  -7  11  16      165.03      224.19     99.92 o 
  -6  11  16     1060.65     1318.88    116.15 o 
  -5  11  16       33.18      116.93     88.01 o 
  -4  11  16       34.34      108.78     85.69 o 
  -3  11  16      138.15      279.51    105.86 o 
  -2  11  16       11.01      152.82    101.42 o 
  -1  11  16      162.32      208.05     99.95 o 
   0  11  16      559.51      587.05    111.94 o 
   1  11  16       37.39      242.89    103.23 o 
   2  11  16       54.82      211.53     77.59 o 
   3  11  16       35.90      112.63     89.76 o 
   4  11  16      823.81      609.17    103.07 o 
   5  11  16      171.36      122.45    123.66 o 
   6  11  16      241.32      624.30    304.49 o 
 -13  12  16       11.86       42.15    225.41 o 
 -12  12  16      198.15        5.88    213.81 o 
 -11  12  16        3.34      218.56    265.92 o 
 -10  12  16      245.53      491.12    307.08 o 
  -9  12  16      143.95       73.85    263.43 o 
  -8  12  16      410.61      920.24    315.64 o 
  -7  12  16      182.17      104.37    149.01 o 
  -6  12  16       20.15      195.75    145.67 o 
  -5  12  16      874.15      805.80    155.55 o 
  -4  12  16      124.06      179.35    109.86 o 
  -3  12  16      345.64      339.20    119.83 o 
  -2  12  16      184.68      178.13    107.58 o 
  -1  12  16       30.03      209.89    116.81 o 
   0  12  16      642.73      502.63    122.11 o 
   1  12  16      143.12      233.23    113.42 o 
   2  12  16      689.72      625.29    131.30 o 
   3  12  16      497.83      453.39    161.60 o 
   4  12  16      750.37      660.87    151.91 o 
   5  12  16       63.46       70.62    213.41 o 
   6  12  16       35.29      325.92    264.76 o 
 -12  13  16       81.42       54.64    319.45 o 
 -11  13  16      101.41      252.43    285.15 o 
 -10  13  16      592.58      577.15    286.14 o 
  -9  13  16       49.45       89.80    251.46 o 
  -8  13  16       29.11      269.76    278.68 o 
  -7  13  16        7.75      211.42    259.26 o 
  -6  13  16       33.26      236.53    218.86 o 
  -5  13  16       39.76       57.44    177.00 o 
  -4  13  16       18.99       57.58    207.60 o 
  -3  13  16      206.65       54.18    155.20 o 
  -2  13  16      162.27      141.66    161.66 o 
  -1  13  16       23.66        8.34    143.77 o 
   0  13  16        9.35      104.00    199.64 o 
   1  13  16      120.68      270.00    200.16 o 
   2  13  16        1.58        2.54    113.65 o 
   3  13  16       50.90      273.58    203.67 o 
   4  13  16        0.92      144.04    219.88 o 
   5  13  16      310.19      297.67    272.94 o 
   6  13  16       30.14      188.76    228.94 o 
   7  13  16      205.43      435.40    275.76 o 
   8  13  16        1.36      203.67    312.81 o 
 -10  14  16       45.56      195.23    266.51 o 
  -9  14  16       16.85      145.09    292.00 o 
  -8  14  16       98.29      374.10    292.33 o 
  -7  14  16       22.23       29.49    252.81 o 
  -6  14  16      233.47      198.38    229.18 o 
  -5  14  16       90.44      192.48    271.80 o 
  -4  14  16       12.41      145.23    235.53 o 
  -3  14  16      772.97      560.08    330.22 o 
  -2  14  16      887.09      612.50    285.84 o 
  -1  14  16        2.47      307.24    266.68 o 
   0  14  16       13.57       82.79    202.34 o 
   1  14  16      228.45      285.86    232.28 o 
   2  14  16      533.47      529.92    280.36 o 
   3  14  16        5.66      115.26    237.19 o 
   4  14  16       73.28      -49.90    229.86 o 
   5  14  16       63.75      176.93    262.79 o 
   6  14  16     1541.98     1237.51    356.74 o 
   7  14  16       23.01      283.54    339.84 o 
   8  14  16        2.43      191.46    284.63 o 
   9  14  16        7.92      137.15    273.89 o 
  -9  15  16      103.16      179.63    326.09 o 
  -8  15  16      324.66      262.37    235.46 o 
  -7  15  16       29.89       45.52    318.67 o 
  -6  15  16        5.19      -23.45    245.63 o 
  -5  15  16       88.18      281.43    306.91 o 
  -4  15  16        3.23      151.13    242.48 o 
  -3  15  16      172.58      130.63    269.24 o 
  -2  15  16        0.14      263.36    248.40 o 
  -1  15  16      157.25      555.31    251.01 o 
   0  15  16       12.38      252.03    239.80 o 
   1  15  16      387.12      465.51    223.91 o 
   2  15  16       28.16      239.30    294.42 o 
   3  15  16      398.81      544.03    346.48 o 
   4  15  16        1.49       77.33    280.00 o 
   5  15  16        2.09       54.22    251.53 o 
   6  15  16       19.87      106.92    255.82 o 
   7  15  16      117.44      -13.73    422.41 o 
  -7  16  16        9.25      194.71    326.19 o 
  -6  16  16       70.81      126.33    285.46 o 
  -5  16  16       35.89      302.45    352.55 o 
  -4  16  16       78.12      170.79    326.33 o 
  -3  16  16       36.33       23.38    325.57 o 
  -2  16  16      111.81       84.52    228.09 o 
  -1  16  16       45.48      182.62    324.62 o 
   0  16  16      895.98      711.52    328.01 o 
   1  16  16      123.56      670.15    367.67 o 
   2  16  16       43.13      252.62    266.28 o 
   3  16  16        3.77      127.71    289.77 o 
   4  16  16      341.47      536.92    355.13 o 
   5  16  16       19.40      332.97    331.12 o 
   6  16  16       88.53      152.86    257.15 o 
  -5  17  16        6.11      129.18    289.75 o 
  -4  17  16       27.54     -278.65    325.90 o 
  -3  17  16       55.79       30.65    322.72 o 
  -2  17  16        0.43       89.23    340.50 o 
  -1  17  16       37.89      182.90    301.48 o 
   0  17  16        0.34      105.35    360.66 o 
   1  17  16       51.14      443.01    403.52 o 
   2  17  16        7.57      453.18    384.69 o 
   3  17  16        5.34      182.88    341.12 o 
 -11   0  17     3620.50     3633.19    195.49 o 
  -9   0  17      431.32      534.67    125.15 o 
  -7   0  17     8273.32     8190.93    189.19 o 
  -5   0  17     1843.73     1870.55    145.42 o 
  -3   0  17    16805.06    16566.81    254.74 o 
  -1   0  17      401.06      637.20     77.91 o 
   1   0  17     1426.26     1362.47     82.25 o 
   3   0  17     6292.50     6069.61    322.56 o 
   5   0  17       21.54       82.16     65.11 o 
   7   0  17      169.96      105.84     86.40 o 
   9   0  17      960.22     1039.89    197.22 o 
  11   0  17      875.57      895.87    271.61 o 
 -12   1  17      295.79      313.15    108.85 o 
 -11   1  17       27.96      132.08     95.99 o 
 -10   1  17       72.57      128.75     96.18 o 
  -9   1  17      279.60      346.96     78.75 o 
  -8   1  17      691.80      750.55     78.50 o 
  -7   1  17      424.88      441.09     66.44 o 
  -6   1  17        4.02       79.40     48.47 o 
  -5   1  17     3346.17     3551.76     84.27 o 
  -4   1  17      242.54      259.47     48.74 o 
  -3   1  17      186.26      357.57     49.41 o 
  -2   1  17     3307.58     3328.73     65.22 o 
  -1   1  17     3043.34     3141.08     68.44 o 
   0   1  17      109.21      229.91     50.27 o 
   1   1  17     2859.08     3033.86     59.51 o 
   2   1  17       40.01      103.40     44.65 o 
   3   1  17     6637.60     6767.52    102.68 o 
   4   1  17       67.85      177.30     48.37 o 
   5   1  17     3340.71     3667.57    115.01 o 
   6   1  17      452.55      484.35     67.65 o 
   7   1  17     6180.04     6279.45    130.61 o 
   8   1  17       99.36      174.36     85.28 o 
   9   1  17     4515.84     4211.66    141.17 o 
  10   1  17      181.14      322.13    164.26 o 
  11   1  17     1458.10     1249.70    204.46 o 
 -13   2  17     1202.47     1493.90    259.59 o 
 -12   2  17       76.06       63.83    114.68 o 
 -11   2  17      436.47      339.70    109.60 o 
 -10   2  17      167.91      228.20     99.08 o 
  -9   2  17     6266.28     6629.94    275.68 o 
  -8   2  17        7.36      156.23     63.55 o 
  -7   2  17     2565.68     2324.25     78.58 o 
  -6   2  17       95.18      180.39     59.51 o 
  -5   2  17    12949.77    11988.39    225.21 o 
  -4   2  17      338.54      313.54     59.95 o 
  -3   2  17       57.06      143.91     51.48 o 
  -2   2  17     2985.98     3125.17     65.66 o 
  -1   2  17     1983.71     1684.45     55.37 o 
   0   2  17        0.31      131.86     40.92 o 
   1   2  17      135.23      189.32     40.26 o 
   2   2  17     1437.88     1397.12     80.00 o 
   3   2  17     1561.42     1563.43     56.79 o 
   4   2  17     1380.23     1207.09     70.21 o 
   5   2  17     1283.03     1061.40     68.16 o 
   6   2  17      834.28     1193.30    101.84 o 
   7   2  17        9.06      168.82     87.82 o 
   8   2  17      415.47      283.80    118.77 o 
   9   2  17      106.98      169.84    105.15 o 
  10   2  17        0.01       31.81    106.91 o 
  11   2  17        2.07      317.41    269.03 o 
 -14   3  17       66.22      230.34    229.25 o 
 -13   3  17      240.90      398.54    192.45 o 
 -12   3  17      348.64      374.98    121.77 o 
 -11   3  17      397.91      361.98    103.51 o 
 -10   3  17       92.81      137.21     83.09 o 
  -9   3  17       44.46      164.84     79.83 o 
  -8   3  17       51.60      213.55     71.96 o 
  -7   3  17      826.38      895.90     80.98 o 
  -6   3  17      328.28      346.45     53.87 o 
  -5   3  17     1288.31     1190.79     64.34 o 
  -4   3  17      313.53      350.57     88.57 o 
  -3   3  17     2499.23     2236.56     77.44 o 
  -2   3  17      481.36      447.24     52.54 o 
  -1   3  17     2330.13     2343.72     61.78 o 
   0   3  17        0.67      102.69     36.08 o 
   1   3  17     8741.29     9316.24    109.23 o 
   2   3  17     1447.35     1256.73     54.29 o 
   3   3  17      169.37      275.36     50.04 o 
   4   3  17     1148.52     1063.94     63.88 o 
   5   3  17     3509.52     3482.19    104.81 o 
   6   3  17       84.86      225.55     87.52 o 
   7   3  17     3206.54     3081.35    145.65 o 
   8   3  17       18.34      179.96    118.62 o 
   9   3  17     3154.58     2960.41    165.13 o 
  10   3  17      146.81      239.22    130.07 o 
  11   3  17     2118.00     1640.27    292.64 o 
 -13   4  17        9.42      204.83    203.15 o 
 -12   4  17        0.32      179.19    139.25 o 
 -11   4  17     2453.98     2311.79    118.01 o 
 -10   4  17      179.68       93.97     95.27 o 
  -9   4  17     1174.59     1242.75    103.91 o 
  -8   4  17      167.31      276.77     96.89 o 
  -7   4  17     2528.64     2201.10     98.60 o 
  -6   4  17      132.82      179.89     58.54 o 
  -5   4  17      678.97      588.03     72.97 o 
  -4   4  17      235.26      307.94     53.16 o 
  -3   4  17    13902.61    13288.16    172.47 o 
  -2   4  17      200.03      279.13     53.63 o 
  -1   4  17     2468.48     2112.51     71.51 o 
   0   4  17     6001.94     5467.51     71.90 o 
   1   4  17      204.80      214.73     45.99 o 
   2   4  17     1966.09     1913.43     61.51 o 
   3   4  17        6.69      121.75     49.74 o 
   4   4  17      289.70      479.67     86.54 o 
   5   4  17      517.21      562.76    105.78 o 
   6   4  17      599.09      421.70     99.94 o 
   7   4  17      359.61      348.12     96.27 o 
   8   4  17       58.69      302.31    129.52 o 
   9   4  17       66.36      146.95    118.70 o 
  10   4  17       80.54      156.60    121.96 o 
 -13   5  17        7.79      352.41    234.39 o 
 -12   5  17       41.72      317.91    202.48 o 
 -11   5  17       12.88      117.51    105.21 o 
 -10   5  17      344.40      250.51     88.99 o 
  -9   5  17      155.10      210.34     86.01 o 
  -8   5  17      222.40      216.12     80.65 o 
  -7   5  17       53.51       20.01     78.66 o 
  -6   5  17      366.50      338.73     78.17 o 
  -5   5  17      441.37      344.24     62.05 o 
  -4   5  17       21.03      151.00     59.16 o 
  -3   5  17      726.42      701.31     62.31 o 
  -2   5  17        2.74      131.79     39.03 o 
  -1   5  17      935.19     1025.67     52.51 o 
   0   5  17      268.55      262.56     43.24 o 
   1   5  17      539.24      719.65     66.26 o 
   2   5  17      878.99      934.27     63.39 o 
   3   5  17     2559.96     2711.13     90.57 o 
   4   5  17      190.02      192.95     64.63 o 
   5   5  17     1900.92     1685.81    126.59 o 
   6   5  17      593.43      609.12    114.43 o 
   7   5  17     5918.35     5793.31    176.84 o 
   8   5  17        0.95      169.17    130.15 o 
   9   5  17      286.11      320.97    141.68 o 
  10   5  17       86.48      251.62    139.72 o 
 -13   6  17      147.96      303.88    236.34 o 
 -12   6  17      697.96     1019.02    287.14 o 
 -11   6  17      571.52      804.85    349.10 o 
 -10   6  17       25.57      142.83     94.83 o 
  -9   6  17     1767.77     1796.94    127.05 o 
  -8   6  17      754.96      844.68    108.46 o 
  -7   6  17      648.14      713.52    103.85 o 
  -6   6  17      475.77      473.74     86.64 o 
  -5   6  17     4176.90     4091.55    127.43 o 
  -4   6  17     2975.81     2985.59     82.25 o 
  -3   6  17     1305.85     1299.73     57.22 o 
  -2   6  17     1733.71     1711.47     63.73 o 
  -1   6  17      506.16      548.04     50.57 o 
   0   6  17      496.37      455.27     59.26 o 
   1   6  17      116.00      131.93     47.29 o 
   2   6  17     2178.84     1980.61     92.13 o 
   3   6  17     1205.41     1281.75     91.92 o 
   4   6  17     4580.06     4314.60    119.93 o 
   5   6  17       63.21      184.08    115.63 o 
   6   6  17       86.35      269.40    118.93 o 
   7   6  17      246.85      336.41    137.47 o 
   8   6  17       86.57       82.92    115.86 o 
   9   6  17      103.38      144.43    125.49 o 
 -12   7  17      113.32      149.38    187.69 o 
 -11   7  17       20.10       31.81    193.71 o 
 -10   7  17      317.49      195.18    113.41 o 
  -9   7  17      227.64      320.49    109.82 o 
  -8   7  17        5.68      277.10    105.03 o 
  -7   7  17        2.97      128.34     90.89 o 
  -6   7  17      873.05      795.01    111.08 o 
  -5   7  17       14.69      116.26     68.85 o 
  -4   7  17       42.61       78.75     57.14 o 
  -3   7  17        7.46       66.32     48.97 o 
  -2   7  17      890.95      906.74     63.85 o 
  -1   7  17     1545.41     1448.03     61.26 o 
   0   7  17        1.68       97.82     55.16 o 
   1   7  17     5173.03     5340.18    107.27 o 
   2   7  17      481.41      449.89     73.18 o 
   3   7  17      401.01      501.70     85.90 o 
   4   7  17        5.45      165.27     84.22 o 
   5   7  17     1650.83     1532.74    130.50 o 
   6   7  17       55.70      123.21    107.37 o 
   7   7  17      558.43      542.55    137.76 o 
   8   7  17        0.16      134.47    130.44 o 
   9   7  17     4146.28     4297.29    251.78 o 
 -12   8  17       34.08      213.41    213.62 o 
 -11   8  17       61.25      199.57    211.94 o 
 -10   8  17       19.31       74.08    219.12 o 
  -9   8  17      383.48      376.37    108.27 o 
  -8   8  17      183.90      321.79     88.91 o 
  -7   8  17     1290.97     1225.99    107.03 o 
  -6   8  17      738.02      770.55    113.99 o 
  -5   8  17     1157.60     1179.18     89.46 o 
  -4   8  17      485.52      452.52     76.64 o 
  -3   8  17      690.79      698.41     83.82 o 
  -2   8  17     3576.86     3280.27     89.83 o 
  -1   8  17      177.05      135.66     54.84 o 
   0   8  17     5762.16     5337.33    105.26 o 
   1   8  17     1275.33     1190.39     76.85 o 
   2   8  17      461.35      542.96     76.72 o 
   3   8  17        4.09      183.58     96.07 o 
   4   8  17      761.24      826.52    114.30 o 
   5   8  17      155.99      241.44     98.25 o 
   6   8  17       89.70      183.70    128.27 o 
   7   8  17       10.74       68.81    130.01 o 
   8   8  17       49.04      221.07    137.12 o 
   9   8  17      553.60      650.47    250.70 o 
 -11   9  17      233.57      141.08    223.56 o 
 -10   9  17       52.30      349.94    236.72 o 
  -9   9  17      179.78      197.22    113.71 o 
  -8   9  17      294.52      363.66     95.37 o 
  -7   9  17       12.74      117.40     75.80 o 
  -6   9  17      175.18      226.53     75.03 o 
  -5   9  17     1892.00     1851.98     99.24 o 
  -4   9  17      259.10      289.29     84.12 o 
  -3   9  17       10.89      120.06     85.56 o 
  -2   9  17        3.61       87.00     74.12 o 
  -1   9  17     1137.46     1035.26     80.42 o 
   0   9  17       25.07      203.83     74.05 o 
   1   9  17       67.32      170.52     72.75 o 
   2   9  17      139.00      193.23     78.87 o 
   3   9  17     2762.01     2660.62    135.04 o 
   4   9  17      306.65      334.34    100.90 o 
   5   9  17     1112.30      958.44    119.94 o 
   6   9  17       42.75       79.13    121.44 o 
   7   9  17     2831.31     2695.44    212.97 o 
   8   9  17       18.72       94.71    266.56 o 
 -11  10  17      386.58      564.47    272.68 o 
 -10  10  17      340.66      290.34    164.75 o 
  -9  10  17      108.71      159.28    140.21 o 
  -8  10  17      185.09      289.62    130.30 o 
  -7  10  17      477.51      522.68    100.02 o 
  -6  10  17      536.83      616.40    106.40 o 
  -5  10  17      176.23      145.87     75.57 o 
  -4  10  17      143.89      134.59     92.64 o 
  -3  10  17      418.79      397.16     89.55 o 
  -2  10  17     2237.26     2048.91    134.06 o 
  -1  10  17      172.06      283.84     93.65 o 
   0  10  17        9.28      162.60     83.54 o 
   1  10  17     1542.20     1421.79     92.58 o 
   2  10  17     1738.84     1787.48    103.27 o 
   3  10  17       85.43      147.18     89.06 o 
   4  10  17       77.62      198.36    100.51 o 
   5  10  17       84.35      163.62    103.62 o 
   6  10  17      982.71      829.31    159.73 o 
 -11  11  17       15.57      192.98    235.32 o 
 -10  11  17        0.16      129.39    215.97 o 
  -9  11  17       13.59      258.91    185.87 o 
  -8  11  17     1049.03     1236.44    221.13 o 
  -7  11  17      377.42      324.53    114.41 o 
  -6  11  17      141.82      183.57    113.71 o 
  -5  11  17      335.09      347.16    104.23 o
[truncated: 257,802 more chars]
